# Supplementary material for: Integrated small RNA and mRNA expression profiles reveal miRNAs and their target genes in response to Aspergillus flavus growth in peanut seeds
Source: BMC Plant Biol. 2020 May 13;20:215. doi: 10.1186/s12870-020-02426-z (PMC7222326; doi:10.1186/s12870-020-02426-z)
Supplement: Supplementary file 6 — Additional file 6: Table S3. Known miRNA information in two peanut varieties. [file 12870_2020_2426_MOESM6_ESM.xlsx]

## Sheet: Sheet1
Table S3 Known miRNA information in two peanut varieties
miRNA family	miRNA name	length	Sequence	References	miRNA expression level in GT-C20 (TP10M)					miRNA expression level in Tifrunner (TP10M)					miRNA relative expression levels between different peanut varieties			log2Ratio(TT1A,TT2A/YT1A,YT2A)	P-value
					Control	Treatment	log2 (T/C)	P-value	FDR	Control	Treatment	log2Ratio (T/C)	P-value	FDR	log2 control (Tifrunner /GT-C20 )	P-value	FDR	log2 Treatment (Tifrunner /GT-C20)	P-value	FDR
Conserved miRNA families
MIR156/157	ahy-miR156a	20	TGACAGAAGAGAGTGAGCAC	ath-miR156a-5p	28433	51077	0.84511	0.000518423	0.0449547	23570.4	23369.3	-0.012364	1	1	-0.57387	0.0961747	0.269068	-1.33225	0.000837557	0.0122729
	ahy-miR156b	21	TGACAGAAGAGAGTGAGCACA	bna-miR156a	2442.68	5239.77	1.10104	0.018302	0.358012	1251.45	1502.62	0.263886	0.574902	1	-1.19801	0.161848	0.36009	-2.00699	4.02992e-06	0.000317693
	ahy-miR156c	21	TTGACAGAAGAGAGAGAGCAC	ahy-miR156c	3579.22	5072.13	0.502948	0.270208	0.927811	3639.29	3320.22	-0.132381	0.729536	1	-0.285186	0.607722	0.784303	-0.825854	0.0566567	0.182594
	ahy-miR156l	21	TTGACAGAAGAGAGTGAGCAC	gma-miR156k	48627.9	57721.1	0.247314	0.258597	0.918997	58457.8	65352.4	0.160844	0.680269	1	-0.0478517	0.906984	0.973362	-0.0332054	0.944225	1
	ahy-miR156i	20	TGACAGAAGAAAGTGAGCAC	mdm-miR156ad	10178.5	18358.4	0.850916	0.0125693	0.293445	7060.34	8170.25	0.210643	0.640486	1	-0.831359	0.0603442	0.20687	-1.37642	0.00104667	0.0142888
	ahy-miR156d	21	CTGACAGAAGAGAGTGAGCAC	ama-miR156	9.59622	25.4788	1.40876	0.022831	0.379042	11.74	14.1155	0.265853	0.761173	1	-0.0111102	1	1	-1.07913	0.0682455	0.204232
	ahy-miR156v	22	TTTGACAGAAGATAGAGAGCAC	bgy-miR156	13.8391	3.71454	-1.89749	0.0207612	0.360058	17.5046	7.50782	-1.22127	0.0801823	0.953731	0.0411983	0.916771	0.979553	0.862944	0.429635	0.647065
	ahy-miR156n	20	TGACAGAAGAGAGAGAGCAC	ahy-miR156a	35.4587	69.489	0.970642	0.0737074	0.588435	33.7553	30.9595	-0.124735	0.859222	1	-0.379667	0.5867	0.771073	-1.37124	0.0124917	0.069942
	ahy-miR156s	20	TGACAGAAGAGAGTGAGTAC	hci-miR156a	9.13091	17.6264	0.94891	0.148418	0.744963	8.41556	5.27748	-0.67321	0.475113	1	-0.427577	0.643388	0.810563	-1.98371	0.0049922	0.0386339
	ahy-miR156b-3p	21	GCTCTCTAAGCTTCTGTCATC	ahy-miR156b-3p	21.4398	20.9883	-0.0307042	1	1	255.787	153.38	-0.73783	0.18614	1	3.26711	1.33569e-06	0.000148187	2.69162	4.86093e-06	0.000347413
	ahy-miR156q	21	CTGACAGAAGATAGAGAGCAC	smo-miR156b	8.13315	11.652	0.518694	0.511875	1	55.1647	29.2426	-0.915676	0.130902	0.992689	2.47118	0.000242478	0.00702608	1.13276	0.0485873	0.168187
	ahy-miR156f	21	TTGACAGAAGAAAGAGAGCAC	smo-miR156c	8.13315	8.37535	0.0423352	1	1	46.146	21.8615	-1.07781	0.089459	0.969672	2.19169	0.00123149	0.0185028	1.20502	0.0564499	0.182594
	ahy-miR156u	20	TGTCAGAAGAGAGTGAGCAC	ghr-miR156c	10.1287	15.875	0.64831	0.344344	0.96287	5.43973	6.66024	0.292039	0.866028	1	-1.17149	0.169606	0.369911	-1.44543	0.0369916	0.14223
	ahy-miR156e-5p	20	TGATAGAAGAGAGTGAGCAC	sly-miR156e-5p	12.1074	16.2423	0.423867	0.529802	1	22.3639	36.8464	0.720349	0.285389	1	-1.40282	0.0764213	0.239087	-1.72104	0.0147613	0.0783186
	ahy-miR156e	20	TGACAGAGGAGAGTGAGCAC	vvi-miR156e	2.56155	7.86695	1.61879	0.0915597	0.660944	2.30146	4.51954	0.973628	0.485155	1	-0.47602	0.955005	0.997522	-0.957637	0.299138	0.512628
	ahy-miR156r	20	TGACAGAAGAGAATGAGCAC	nta-miR156f	9.73052	9.9711	0.0352366	1	1	4.1147	7.15828	0.798826	0.468894	1	-1.04486	0.285831	0.497921	-0.391307	0.669289	0.847069
	ahy-miR156o	21	TTGACAGAAGATAGAGGGCAC	mtr-miR156g-5p	27.4599	10.9174	-1.3307	0.0187555	0.358012	118.42	58.3366	-1.02144	0.0795135	0.953731	1.81008	0.00359798	0.0339438	2.22787	5.37754e-05	0.00155565
	ahy-miR156g	20	CGACAGAAGAGAGTGAGCAC	ath-miR156g	9.64658	8.30482	-0.216069	0.871654	1	9.34545	5.24035	-0.8346	0.356691	1	-0.357504	0.702599	0.852505	-0.896035	0.317806	0.531135
	ahy-miR156h	20	TGACAGAAGAAAGAGAGCAC	ath-miR156h	15.1342	23.883	0.658167	0.270548	0.927811	10.8566	6.16219	-0.817063	0.35392	1	-0.783023	0.270787	0.483208	-2.15074	0.000946383	0.0133947
	ahy-miR156p	20	TGACAGAAGAGGGTGAGCAC	mtr-miR156j	6.56937	16.0307	1.28701	0.0670876	0.562387	5.09113	4.5938	-0.148299	0.99344	1	-0.656955	0.530315	0.719502	-1.98943	0.00617683	0.0444074
	ahy-miR156k	20	TGACAGAAGAGAGGGAGCAC	ptc-miR156k	48.6143	89.8837	0.886679	0.109142	0.681735	37.6611	39.3366	0.0627989	0.950576	1	-2.69972	0.000165414	0.00529761	1.93234	0.000772299	0.0117293
	ahy-miR157k	20	TGACAGAAGAGAGCGAGCAC	zma-miR156k-5p	21.2383	34.9002	0.716566	0.177552	0.798471	11.2983	14.9631	0.405303	0.575895	1	-1.2184	0.0820621	0.250815	-1.4268	0.0102787	0.0618247
	ahy-miR156z	21	TTGACAGAAGATGGAGAGCAC	ptc-miR156l	17.2305	11.0731	-0.637906	0.338565	0.962791	73.0416	52.3229	-0.481276	0.410285	1	1.80021	0.00441057	0.0383404	2.0456	0.000253376	0.00504676
	ahy-miR156m	21	TGACAGAAGAGAGTGAGCACT	gma-miR156q	78.7317	145.714	0.888119	0.133779	0.721811	33.4998	34.7953	0.05474	0.935563	1	-1.53736	0.019416	0.101413	-2.25636	6.12432e-05	0.00170432
	ahy-miR157a	21	TTGACAGAAGATAGAGAGCAC	ath-miR157a-5p	52711.2	32146.8	-0.713434	0.00790286	0.263414	291785	154327	-0.918917	0.0315121	0.900652	2.16812	3.2566e-37	3.96328e-34	2.07242	3.57669e-10	1.8759e-07
	ahy-miR157-3p	22	GCTCTCTAAGCTTCTGTCATCA	aly-miR157b-3p	2.56155	0.437866	-2.54845	0.290477	0.936564	7.97389	8.15437	0.032291	1	1	1.29809	0.19595	0.401874	4.03417	0.00761926	0.050312
	ahy-miR157d	20	TGACAGAAGATAGAGAGCAC	ath-miR157d	1446.98	606.788	-1.25378	0.0262225	0.385561	2367.88	1001.74	-1.24109	0.00675429	0.630747	0.414718	0.422452	0.621673	0.532649	0.289247	0.503751
MIR159	ahy-miR159a	21	TTTGGATTGAAGGGAGCTCTA	ath-miR159a	60.1724	57.8076	-0.0578421	0.916633	1	113.352	124.417	0.134371	0.891826	1	0.635124	0.310579	0.519196	0.886039	0.102808	0.271548
	ahy-miR159b	21	TTTGGATTGAAGGGAGCTCTT	ath-miR159b-3p	154.257	107.328	-0.523309	0.402949	0.990109	193.787	192.043	-0.0130414	0.917819	1	0.0453747	0.950042	0.995009	0.614745	0.2893	0.503751
MIR160	ahy-miR160-3p	21	GCATGAAGGGAGTCACGCAGG	ahy-miR160-3p	278.098	246.264	-0.175387	0.807795	1	234.26	349.918	0.57891	0.338441	1	-0.533971	0.410845	0.609754	0.293716	0.628089	0.81342
	ahy-miR160a-3p	21	GCGTATGAGGAGCCAAGCATA	gma-miR160a-3p	97.7898	191.658	0.970775	0.110414	0.681735	71.8827	107.402	0.579309	0.333125	1	-0.760383	0.222114	0.430534	-1.04971	0.0467376	0.163934
	ahy-miR160a	21	TGCCTGGCTCCCTGTATGCCA	ath-miR160a-5p	154.878	89.8956	-0.784807	0.175051	0.798471	101.382	61.257	-0.726854	0.210235	1	-0.923366	0.164874	0.363503	-0.768211	0.164582	0.355814
	ahy-miR160b	21	TGCCTGGCTCCCTGAATGCCA	osa-miR160f-5p	24.8312	14.8582	-0.740897	0.200079	0.816459	14.4831	16.0706	0.150051	0.881243	1	-1.08413	0.12217	0.306169	-0.0997042	0.908956	1
MIR162	ahy-miR162a	21	TCGATAAACCTCTGCATCCAG	ath-miR162a-3p	54.1859	58.7393	0.116409	0.876108	1	86.0848	96.2226	0.160617	0.832582	1	0.367386	0.555017	0.743076	0.493925	0.347992	0.562996
MIR164	ahy-miR164a	21	TGGAGAAGCAGGGCACGTGCA	ath-miR164a	198.616	226.261	0.188006	0.754392	1	802.689	382.102	-1.07088	0.0328899	0.900652	1.73454	0.00729686	0.0548927	0.56636	0.304327	0.517829
	ahy-miR164d	21	TGGAGAAGCAGGGCACGTGCT	osa-miR164d	5.02237	3.20614	-0.647531	0.648972	1	17.0629	13.2462	-0.365283	0.57725	1	1.52282	0.0601507	0.20687	1.86354	0.0332195	0.131279
MIR165	ahy-miR165a	21	TCGGACCAGGCTTCATCCCCC	ath-miR165a-3p	14.1701	20.5917	0.539215	0.423048	0.990109	24.3168	26.5296	0.125648	0.859896	1	0.475629	0.504017	0.692312	0.181042	0.723367	0.885979
MIR166	ahy-miR166w-3p	22	TCGGACCAGGCTTCATTCCCCC	ctr-miR166	5.08952	6.11549	0.264938	0.847968	1	6.99745	10.2951	0.557051	0.521797	1	0.142458	0.946351	0.992852	0.551092	0.538905	0.743679
	ahy-miR166a	21	TCGGACCAGGCTTCATTCCCC	ath-miR166a-3p	18805.7	28157.9	0.58237	0.0478751	0.496755	31879.5	36624.4	0.200177	0.630922	1	0.459521	0.155548	0.354497	0.748366	0.164314	0.355814
	ahy-miR166k	19	TCGGACCAGGCTTCATTCC	vvi-miR166a	62.7172	86.0547	0.456393	0.43002	0.990596	133.858	132.988	-0.00940172	0.975937	1	0.797927	0.206019	0.411661	0.450833	0.430765	0.647747
	ahy-miR166b	22	TCGGACCAGGCTTCATTCCCGT	crt-miR166a	4.55706	13.671	1.58494	0.0584771	0.533769	14.9713	26.5142	0.824561	0.221042	1	1.4106	0.0906755	0.26187	0.739002	0.161255	0.352213
	ahy-miR166y	21	TCGGACCAGGCTTCATTCCTA	mtr-miR166b	3.05042	-0.738519	0.523146	1		11.949	8.87519	-0.429036	0.567073	5	0.929228	0.269104	0.481617	1.31775	0.159514	0.350468
	ahy-miR166f	21	GGAATGTTGTCTGGCTCGAGG	osa-miR166d-5p	151.683	155.403	0.0349507	0.950549	1	131.484	172.77	0.393967	0.545454	1	-0.492657	0.465205	0.655085	-0.0561273	0.894469	1
	ahy-miR166e	21	TCGAACCAGGCTTCATTCCCC	osa-miR166e-3p	4.0414	5.23975	0.374645	0.800509	1	10.2753	8.30289	-0.307502	0.744782	1	1.04898	0.260454	0.472685	0.450093	0.659335	0.839719
	ahy-miR166g-3p	21	TCGGACCAGGCTTCATTCCTC	osa-miR166g-3p	5667.75	6632.72	0.226825	0.587112	1	14604	12754.1	-0.195397	0.640742	1	1.06178	0.00880792	0.0612528	0.741239	0.0779408	0.223872
	ahy-miR166h-3p	21	TCTCGGACCAGGCTTCATTCC	gma-miR166h-3p	1099.62	2133.58	0.956267	0.0906378	0.658888	3406.01	5156.44	0.598293	0.198557	1	1.34061	0.0141331	0.0849051	1.07256	0.0167808	0.0847501
	ahy-miR166h	20	TCGGACCAGGCTTCATTCCC	zma-miR166h-3p	61.6691	68.4575	0.150662	0.790568	1	80.5985	93.6363	0.216316	0.746748	1	0.0896875	0.900427	0.969752	0.242666	0.678142	0.851166
	ahy-miR166w	21	GGAATGTTGGCTGGCTCGAGG	osa-miR166h-5p	5.63876	1.3136	-2.10185	0.12277	0.702899	7.57875	4.5938	-0.722273	0.516847	1	0.0751495	0.977909	1	1.6187	0.307072	0.518404
	ahy-miR166i	21	TTGGACCAGGCTTCATTCCCC	mes-miR166i	8.09958	9.53324	0.235119	0.860396	1	13.1116	7.15828	-0.873154	0.270592	1	0.389266	0.670308	0.834116	-0.601751	0.498305	0.711447
	ahy-miR166i-3p	21	TCGGACCAGGCTTCATTCCCG	gma-miR166j-3p	5137.66	10067.7	0.970554	0.0182504	0.358012	12339.3	16588.4	0.426919	0.328113	1	0.956608	0.0228301	0.11387	0.513679	0.190369	0.389272
	ahy-miR166o	20	TCGGACCAGGCTTCATTCCT	sbi-miR166k	2.56155	1.01681	-1.33297	0.522471	1	10.6705	10.1837	-0.0673652	1	1	0.580531	0.445464	0.635079	0.409084	0.526147	0.733107
	ahy-miR166m	21	TCGGACCAGGCTTCATTCCCT	osa-miR166m	17.2305	33.3164	0.95127	0.110627	0.681735	31.035	47.8405	0.624336	0.341619	1	0.550942	0.405774	0.605179	0.323422	0.491139	0.703696
	ahy-miR166l	20	CGGACCAGGCTTCATTCCCC	gma-miR166m	13.1891	9.54788	-0.466094	0.574957	1	8.32248	11.4025	0.45427	0.60614	1	-0.96315	0.210408	0.41726	0.0430909	1	1
	ahy-miR166n	21	TCGGACCAGGCTTCATTCCTT	ptc-miR166n	6.58615	10.409	0.660319	0.445271	0.998171	18.4117	24.924	0.436918	0.513667	1	1.19221	0.117975	0.301215	1.08012	0.0647227	0.19786
	ahy-miR166u	20	TCTCGGACCAGGCTTCATTC	gma-miR166u	18.66	26.8336	0.524094	0.443736	0.998171	35.5448	67.286	0.920667	0.152461	0.992689	0.648754	0.337433	0.553444	1.13055	0.0252926	0.107588
MIR167	ahy-miR167a	21	TGAAGCTGCCAGCATGATCTA	ath-miR167a-5p	1123.74	1883.61	0.745191	0.18469	0.801524	1673.13	1416.96	-0.23975	0.603853	1	0.265636	0.637544	0.807379	-0.612537	0.169879	0.362748
	ahy-miR167b-3p	21	AGGTCATCTAGCAGCTTCAAT	sly-miR167b-3p	11.726	9.32162	-0.331062	0.705324	1	4.64946	5.24035	0.172602	1	1	-1.65286	0.0510285	0.189335	-1.06243	0.221489	0.427836
	ahy-miR167c	21	TGAAGCTGCCAGCATGATCTC	vvi-miR167c	32.3983	20.1685	-0.683818	0.203754	0.819063	56.56	41.2699	-0.454692	0.465231	1	0.516173	0.408876	0.607573	0.850307	0.112929	0.282338
	ahy-miR167i	20	TGAAGCTGCCAGCATGATCT	bna-miR167d	460.506	228.351	-1.01197	0.0920095	0.660944	654.077	411.146	-0.669808	0.194803	1	0.225096	0.731943	0.874719	0.667903	0.221141	0.427836
	ahy-miR167d	22	TGAAGCTGCCAGCATGATCTGG	ath-miR167d	121.045	139.951	0.209374	0.728244	1	89.6428	115	0.359372	0.54821	1	-0.747677	0.25	0.461684	-0.486888	0.354012	0.570457
	ahy-miR167b	21	TGAAGCTGCCAGCATGATCTG	osa-miR167d-5p	8.56488	13.474	0.653676	0.377758	0.977822	20.1784	17.3048	-0.221634	0.759473	1	0.964728	0.198348	0.402316	0.179915	0.837207	0.966474
	ahy-miR167f	21	TGAAGCTGCCAGCATGATCTT	ptc-miR167f-5p	26427.1	16897.9	-0.645174	0.0489587	0.499461	70840.2	44041.3	-0.685712	0.105616	0.986288	1.13806	2.24174e-05	0.00113675	1.20087	0.00206213	0.0225091
	ahy-miR167-3p	21	AGATCATGTGGCAGTTTCACC	ptc-miR167f-3p	72.3805	35.6056	-1.0235	0.0565842	0.533769	19.4812	25.5181	0.389439	0.601371	1	-2.18942	0.00163504	0.0216656	-0.70115	0.208166	0.409921
	ahy-miR167h	22	TGAAGCTGCCAGCATGATCTTA	mdm-miR167h	24005.4	15167.9	-0.662332	0.0500817	0.500576	72950	47554.5	-0.617325	0.141881	0.992689	1.31796	7.1583e-07	0.000108896	1.46671	0.000148838	0.00328798
MIR168	ahy-miR168c	20	TCGCTTGGTGCAGGTCGGGA	cme-miR168	91.3595	108.203	0.244121	0.634992	1	96.1037	96.3122	0.00312711	0.977332	1	-0.226694	0.755134	0.883723	-0.379129	0.442557	0.657344
	ahy-miR168a	21	TCGCTTGGTGCAGGTCGGGAA	ath-miR168a-5p	8654.76	10695.7	0.305458	0.395053	0.990109	10090.3	12575.2	0.317614	0.462607	1	-0.0885184	0.850941	0.944639	0.0267054	0.985768	1
	ahy-miR168a-3p	21	CCCGCCTTGCATCAACTGAAT	ath-miR168a-3p	293.736	324.776	0.144922	0.797552	1	223.638	295.389	0.40145	0.498942	1	-0.695941	0.285414	0.497921	-0.34305	0.471037	0.685402
	ahy-miR168d	21	TCGCTTGGTGCAGGTCGGGAC	nta-miR168a	21.8211	27.2595	0.321033	0.521339	1	15.9478	15.8478	-0.00906974	1	1	-0.76652	0.283244	0.49527	-0.971722	0.0719501	0.213215
MIR169	ahy-miR169b	21	CAGCCAAGGATGACTTGCCGG	ath-miR169b-5p	144.111	240.455	0.738585	0.226063	0.871179	169.2	246.633	0.543638	0.333176	1	-0.102186	0.854681	0.945588	-0.178883	0.708597	0.873393
	ahy-miR169a	21	TGAGCCAAGGATGGCTTGCCG	vvi-miR169b	16.6477	5.90387	-1.49559	0.0383951	0.47559	11.1359	3.09966	-1.84503	0.0554979	0.953731	-0.908756	0.191045	0.396054	-1.13695	0.279054	0.492805
	ahy-miR169l	21	AAGCCAAGGATGACTTGCCGG	mtr-miR169d-5p	54.4329	20.4094	-1.41525	0.00967366	0.282939	97.8923	61.6744	-0.666523	0.253789	1	0.581201	0.365762	0.573458	1.41127	0.010842	0.0645144
	ahy-miR169k	21	CAGCCAAGAATGACTTGCCGG	gma-miR169k	205.608	328.318	0.675202	0.320152	0.95495	135.673	190.447	0.489254	0.40918	1	-0.898575	0.153994	0.352804	-0.994597	0.0607021	0.189399
	ahy-miR169e	20	AGCCAAGGATGACTTGCCGG	gma-miR169e	11.0593	6.25656	-0.821815	0.280089	0.933568	0.976432	2.63874	1.43426	0.525836	1	0.457261	0.519144	0.708294	1.22802	0.0669703	0.202671
MIR171	ahy-miR171h	21	GGATATTGGTACGGTTCAATC	ptc-miR171a-5p	12.1913	3.94079	-1.6293	0.0626946	0.547563	4.50983	6.80875	0.594315	0.660195	1	-1.71268	0.0406304	0.162769	0.556813	0.719754	0.883388
	ahy-miR171b	21	TGATTGAGCCGTGCCAATATC	osa-miR171b	14.2036	14.4762	0.0274221	1	1	17.3193	25.1314	0.537108	0.449436	1	-0.0249327	1	1	0.566647	0.289397	0.503751
	ahy-miR171c	21	TTGAGCCGCGTCAATATCTCA	gma-miR171m	43.2273	51.7773	0.260377	0.630255	1	146.527	146.414	-0.00111256	1	1	1.45553	0.0188838	0.0999198	1.30862	0.0187898	0.0909544
	ahy-miR171g	21	TTGAGCCGCGTCAATATCTTA	gma-miR171n	81.8136	52.8381	-0.630764	0.288336	0.936564	109.82	146.154	0.412344	0.482275	1	0.114644	0.832909	0.934684	1.2793	0.0252256	0.107588
	ahy-miR171h	21	CGAGCCGAATCAATATCACTC	gma-miR171b-3p	210.299	71.5665	-1.55509	0.0111413	0.282939	462.972	288.506	-0.682321	0.194633	1	0.845777	0.201439	0.405879	1.80561	0.00187413	0.0213231
MIR172	ahy-miR172a	21	AGAATCTTGATGATGCTGCAT	ath-miR172a	310.091	298.818	-0.0534272	0.962175	1	734.586	633.493	-0.213602	0.657085	1	0.94087	0.13166	0.320147	0.885169	0.101301	0.269915
	ahy-miR172e	21	GGAGCATCATCAAGATTCACA	ptc-miR172b-5p	5.50446	2.97989	-0.885344	0.41458	0.990109	8.2294	3.5977	-1.19371	0.227627	1	0.33116	0.823704	0.929052	0.0754141	1	1
	ahy-miR172c	21	AGAATCTTGATGATGCTGCAG	ath-miR172c	23.7327	23.7273	-0.000329584	0.997308	1	88.3387	34.1116	-1.37278	0.0237677	0.882161	1.61499	0.0103732	0.068734	0.342583	0.514814	0.726479
MIR319	ahy-miR319a	21	TTGGACTGAAGGGAGCTCCCT	ath-miR319a	2.52797	12.5131	2.30739	0.0114358	0.283328	7.15989	24.6859	1.78568	0.0114129	0.764468	1.24485	0.242971	0.451445	0.782012	0.159315	0.350468
	ahy-miR319e	21	TTTGGACTGAAGGGAGCTCCT	vvi-miR319e	8.04922	14.9992	0.89797	0.216887	0.852359	18.5978	28.6549	0.623647	0.369846	1	0.927218	0.234353	0.439722	0.712602	0.204867	0.405396
	ahy-miR319f	20	TTGGACTGAAGGGGCCTCTT	gma-miR319f	0.001	7.04712	-12.7828	0.00164168	0.117236	4.25432	4.05862	-0.0679388	1	1	-11.932	0.0372961	0.154095	-0.969728	0.402257	0.621019
MIR390	ahy-miR390a	21	AAGCTCAGGAGGGATAGCGCC	ath-miR390a-5p	256.505	354.69	0.467573	0.480992	1	151.433	296.067	0.967246	0.101082	0.986288	-1.07288	0.108446	0.291343	-0.46098	0.378609	0.5947
	ahy-miR390a-3p	21	CGCTATCCATCCTGAGTTTCA	ath-miR390a-3p	8.61525	7.78177	-0.146793	0.878733	1	3.13827	6.62311	1.07754	0.355341	1	-1.72244	0.0740744	0.234762	-0.414314	0.731641	0.889278
	ahy-miR390b	20	AGCTCAGGAGGGATAGCGCC	gma-miR390e	24.5002	25.6198	0.0644678	0.971133	1	19.086	24.6116	0.366822	0.590574	1	-1.07288	0.108446	0.291343	-0.46098	0.378609	0.5947
MIR396	ahy-miR396a	21	TTCCACAGCTTTCTTGAACTG	ath-miR396a-5p	18.1611	6.41228	-1.50194	0.0291163	0.404768	59.7676	43.225	-0.467499	0.445394	1	1.44835	0.0238569	0.115881	2.57302	1.68699e-05	0.000732032
	ahy-miR396d	21	GTTCAATAAAGCTGTGGGAAG	ath-miR396a-3p	26.6756	7.95213	-1.74611	0.00495362	0.207546	31.2905	32.766	0.0664743	0.959204	1	-0.0418885	0.956213	0.997522	1.85032	0.00251433	0.0248367
	ahy-miR396c	20	TTCAATAAAGCTGTGGGAAG	gma-miR396a-3p	4.07497	0.437866	-3.21823	0.087414	0.654531	10.3912	5.51563	-0.913769	0.294079	1	1.06316	0.225636	0.433266	3.49817	0.0408537	0.150873
	ahy-miR396e-3p	21	GCTCAAGAAAGCTGTGGGAGA	gma-miR396b-3p	141.739	86.6922	-0.709263	0.242277	0.894063	439.703	306.38	-0.521207	0.345404	1	1.3167	0.0410192	0.162769	1.63732	0.00424024	0.0346238
	ahy-miR396b	21	TTCCACAGCTTTCTTGAACTT	ath-miR396b-5p	8.5481	2.90935	-1.55491	0.0958664	0.662688	22.7353	17.84	-0.34982	0.587991	1	1.15374	0.116407	0.300395	2.43373	0.00207491	0.0225091
	ahy-miR396b-3p	20	CTCAAGAAAGCTGTGGGAGA	ptc-miR396e-3p	134.273	85.4491	-0.652028	0.281776	0.933568	564.921	343.056	-0.719605	0.164366	0.997699	1.78055	0.00599948	0.047566	1.82146	0.00150736	0.01817
MIR397	ahy-miR397a	21	TCATTGAGTGCAGCGTTGATG	ath-miR397a	1.99552	2.83881	0.508524	0.841474	1	0.001	17.3266	-14.0807	1.40659e-06	0.000853799	-11.1129	0.130463	0.318184	2.37512	0.00355022	0.0314855
MIR399	ahy-miR399	21	CGCCAAAGGAGAGTTGCCCTG	vvi-miR399i	7.01788	6.04495	-0.215306	0.895173	1	7.57875	6.883	-0.138922	0.943426	1	-0.178117	0.865452	0.95273	-0.0621592	1	1
Non-conserved miRNA families
	ahy-miR2111a	21	TAATCTGCATCCTGAGGTTTA	ath-miR2111a-5p	5.1063	5.25439	0.0412445	0.970903	1	30.8023	22.7091	-0.439768	0.511125	1	2.28125	0.00172004	0.0221089	1.94384	0.00530928	0.0400669
	ahy-miR2118	22	TTGCCGATTCCACCCATTCCTA	pvu-miR2118	74.0954	91.5327	0.304902	0.638542	1	170.218	261.621	0.620091	0.281336	1	0.88315	0.158779	0.358506	1.31439	0.016475	0.0847501
	ahy-miR482b	22	TCTTCCCTACACCTCCCATACC	gma-miR482b-3p	157.816	179.107	0.182581	0.850303	1	126.606	258.213	1.02822	0.0909358	0.976956	-0.622664	0.332253	0.54716	0.30173	0.523796	0.731508
	ahy-miR482c	22	TATGGGGGGATTGGGAAGGAAT	gma-miR482b-5p	85.6368	103.919	0.279162	0.666741	1	111.146	164.297	0.56385	0.342409	1	0.0662509	0.915993	0.979553	0.459874	0.388746	0.607885
	ahy-miR482a	21	TATGGGGGGATTGGGAAGGAA	gma-miR482e	424.015	415.464	-0.0293912	0.988518	1	830.095	630.422	-0.39696	0.394914	1	0.674237	0.257429	0.470407	0.398517	0.466263	0.679269
	ahy-miR530a	22	TATGGGGGGATTGGGAAGGAAT	gma-miR482b-5p	85.6368	103.919	0.279162	0.666741	1	111.146	164.297	0.56385	0.342409	1	0.0662509	0.915993	0.979553	0.459874	0.388746	0.607885
	ahy-miR3508	21	TAGAGGGTCCCCATGTTCTCA	ahy-miR3508	22.1521	41.7623	0.914756	0.116753	0.701031	16.7846	45.7958	1.44808	0.0322054	0.900652	-0.686207	0.306945	0.516927	-0.0857531	0.966405	1
	ahy-miR3511-5p	20	GCCAGGGCCATGAATGCAGA	ahy-miR3511-5p	316.924	369.97	0.22327	0.703826	1	196.161	198.258	0.015336	1	1	0.772383	0.192446	0.397613	0.672361	0.195677	0.394929
	ahy-miR3511-3p	21	TGTTACTATGGCATCTGGTAA	ahy-miR3511-3p	6.56937	6.99122	0.0897895	1	1	6.99745	8.41427	0.266008	0.854207	1	-0.205909	0.895981	0.967771	0.0296435	1	1
	ahy-miR3513-5p	21	TTAATTTCTGAGTTTGTCATC	ahy-miR3513-5p	29.489	33.9952	0.205154	0.745441	1	27.362	28.5806	0.0628644	0.992661	1	-0.416212	0.583698	0.767957	-0.466913	0.422473	0.643239
	ahy-miR3514-3p	22	TCACCGTTAATACAGAATCCTT	ahy-miR3514-3p	132.256	149.79	0.179615	0.822735	1	172.937	207.356	0.261862	0.689914	1	0.0829926	0.896202	0.967771	0.24852	0.615559	0.806124
	ahy-miR3515	21	AATGTAGAAAATGAACGGTAT	ahy-miR3515	5.07273	8.51643	0.747487	0.419069	0.990109	11.3677	9.57426	-0.247704	0.796735	1	2.09492	0.00499895	0.0419567	0.756942	0.265064	0.474305
	ahy-miR3516	21	GCTGGGTGATATTGACAGAAG	ahy-miR3516	18.7607	45.8588	1.28949	0.0219544	0.370176	16.8549	26.5142	0.6536	0.311741	1	-0.492216	0.494843	0.681249	-1.00782	0.0736129	0.215517
	ahy-miR3518	21	TGACCTTTGGGGATATTCGTG	ahy-miR3518	91.5898	101.083	0.142285	0.803972	1	155.174	154.797	-0.00350741	0.966573	1	0.472727	0.455962	0.644489	0.410128	0.474313	0.687672
	ahy-miR3519	21	TCAATCAATGACAGCATTTCA	ahy-miR3519	8.04922	9.68895	0.267492	0.779679	1	15.622	10.7931	-0.533467	0.443797	1	0.687387	0.404437	0.605179	-0.0424088	0.997648	1
	ahy-miR6300	18	GTCGTTGTAGTATAGTGG	gma-miR6300	786.664	514.048	-0.613845	0.333068	0.960439	340.308	311.126	-0.129343	0.758813	1	-1.47838	0.0178802	0.09586	-0.929697	0.0488421	0.168589
	ath-miR8175	20	GATCCCCGGCAACGGCGCCA	ath-miR8175	351.76	199.857	-0.815621	0.152655	0.744963	155.76	46.5166	-1.74351	0.00279964	0.339877	-1.48203	0.0205815	0.106527	-2.32939	3.60902e-05	0.00115394
	ahy-miR1515	22	TCATTTTTGCGTGCAATGATCC	csi-miR1515	163.018	194.603	0.2555	0.735893	1	100.987	151.995	0.589855	0.332081	1	-0.986487	0.124407	0.307741	-0.563783	0.306958	0.518404
