# Supplementary material for: Integrated small RNA and mRNA expression profiles reveal miRNAs and their target genes in response to Aspergillus flavus growth in peanut seeds
Source: BMC Plant Biol. 2020 May 13;20:215. doi: 10.1186/s12870-020-02426-z (PMC7222326; doi:10.1186/s12870-020-02426-z)
Supplement: Supplementary file 7 — Additional file 7: Table S4. Information of novel miRNAs identified from peanut miRNA libraries. [file 12870_2020_2426_MOESM7_ESM.xlsx]

## Sheet: Sheet1
Table S4 Information of novel miRNAs identified from peanut miRNA libraries
miRNA name	Sequence	Length (nt)	miRNA expression levels (TP10M)				pre-miRNA	Struct	Seq (5p)	Seq (3p)	Mfe	Original Name	log2 (GT/GC）	p-value	log2 (TT/TC)	P-value	log2 (TC /GC)	p-value	log2 (TT/GT)	P-value
			GC	GT	TC	TT
miRn1	CAGAGGAAGGAGAATGCTTGT	21	40027.1	44761.7	40393.6	22207.7	AAACTGATCACAGAGGAAGGAGAATGCTTGTTTCTTTGGAAAATAGAAGAAGCCATGGATGTTCTTCTTGTTCACAGACACAGTCA	..((((.((...(((.((((((((((((.((((((((........))))))))...)).)))))))))).)))...))..))))..	CAGAGGAAGGAGAATGCTTGT	CATGGATGTTCTTCTTGTTCACAG	-23.5	novel_mir_110	0.161288	0.292737	-0.863066	0.051962	-0.863066	0.051962	-0.926662	0.0317044
miRn2	TTTCATTCCATACATCATCTAT	22	2541.97	2964.15	2574.69	3099.84	TACTATGTTTGGTAGAGGTGTATGGAATGAAAAATGGGAAGGGCGTTTTCGGTTGAGTTCATGAACTTCCTCTTTTTCATTCCATACATCATCTATCTAACATTGT	.((.(((((.((((((((((((((((((((((((.((((((..(((.(((....)))...)))..)))))).)))))))))))))))))).)))))).))))).))	AGAGGTGTATGGAATGAAAAA	TTTCATTCCATACATCATCTAT	-49.4	novel_mir_57	0.221673	0.594734	0.267799	0.696203	0.267799	0.696203	0.192396	0.727905
miRn3	GCGGATTGGGCCAAGAGGGATGC	23	1774.83	591.619	1804.16	2678.77	TGGCTTCTGCATCCCTCGAAGGCTTCCGCTACATCTTGTTTCAAATCAAATCGACATGAAGAAACATGGAGTAGCGGATTGGGCCAAGAGGGATGCACAAGACTT	.(((((.((((((((((...((((((((((((.(((((((((...(((........))).)))))).)))))))))))...))))..)))))))))).))).)).	ATCCCTCGAAGGCTTCCGCTA	GCGGATTGGGCCAAGAGGGATGC	-49.4	novel_mir_75	-1.58494	0.00222821	0.570239	0.415433	0.570239	0.415433	1.48225	0.0484601
miRn4	AACTGACAGAATGACTAATTT	21	998.043	1012.92	1014.15	916.447	CAAAAATTTTAAATTAATCGCGTTAGTTTTCTATTATTTTTTTGTCGAGGGCGTCAAAATTTGTTAATGTGACACGTTAGGTGATACTACAACACACACAGGAGTCTTAATTGACTATTAACATGATAAATTTATGAAATTATATCAAATCAAAACCTAATTAAGGAGAGAATTTGAAGTATTGGAATCGCTCAATTTTAGATTGATTTGATCTAATTTCATAAACTTATCATGTTAACTGACAAATTGACAATTAGGATTACTAGGTGTGTGTTATAGTGTCATTTAACGTGTCATATCAATAAATTTTAACGATATTAGCAACAGAACTGACAGAATGACTAATTTAAAATCTTTA	.(((.(((((((((((.(((.(((((((((...........((((..(...(((.((((((((((.(((((((((((((((((((((((.(((((((((.(((((((((((((....((((((((((((.((((((((((((.((((((((((...((((.....(((.((.((..(....)..)).)).)))....)))).)))))))))).)))))))))))).))))))))))))....(.....).))))))))))).))..))))))))).))))))))))))))))))))))).)))))))))).)))...)..)))).)))))))))....))).))))))))))).))).	-	AACTGACAGAATGACTAATTT	-129.8	novel_mir_62	0.0213462	0.997719	-0.146153	0.828222	-0.146153	0.828222	0.581074	0.406283
miRn5	TGAAGCAAAGTGATGACTCTG	21	729.47	669.581	737.883	1642.98	TGGAGCAACTTGAAGCAAAGTGATGACTCTGTGATCATAAGGCCTAGGATATATATTATCACGGCTTGTGATCACAGAGTCACCACTTTGCTTAAAGGCTCAA	..((((..(((.((((((((((.((((((((((((((((((.((...((((.....))))..)))))))))))))))))))).)))))))))).)))))))..	TGAAGCAAAGTGATGACTCTG	GAGTCACCACTTTGCTTAAAG	-58.8	novel_mir_44	-0.123589	0.8576	1.15485	0.155552	1.15485	0.155552	0.810624	0.30172
miRn6	GGAGTGGGTTGGTTGGGAAGA	20	1474.32	2392.72	1486.83	1405.64	AGAAGTTGTAGGAGTGGGTTGGTTGGGAAGAAATCAAAACCTTATAATATGTATATGTTATGGTTTTTATTTTTTCCCAATTCCACCCATTCCTATTATTTCTA	((((((.((((((((((((.((((((((((((((.((((((..(((((((....))))))))))))).))))))))))))..)))))))))))))).)))))).	GGAGTGGGTTGGTTGGGAAGA	-	-49.9	novel_mir_70	0.698603	0.106763	-0.0810114	0.924868	-0.0810114	0.924868	-0.65309	0.333764
miRn7	AGAGATCAGAGATGCACACATT	22	824.305	858.354	830.546	1069.55	ATGGCATGTGACATATGAAAGGTGTGGGTCTCTGGTCTCTACTCTCTACAGAAGTATGGACTATGCAATTTTTTTGGCCCGCTGATTAGAAATTATTGATAAGTTTTATGCTCTACTTGTATTTTATAAGTATTTAAATTCTGAATTATAACTAAGGATATGTTTGGATGATAGGATGGTGTGTCTTATTGAGAAAGCTAGATTATAGTCTGCAATTTCTGTTAAGTTGGGCGTAGAGATCAGAGATGCACACATTTTACATGGCA	.((.(((((((..........(((((.(((((((((((((((.(((.((((((((..((((((((.((((((((..(....)..)..))))))).......((((((......((((((((...)))))))).......((..(((.(((.(....).))))))..)).((((((((.....))))))))...))))))....))))))))...))))))))......))).))))))))))))))).)))))...))))))).))	-	AGAGATCAGAGATGCACACATT	-79.72	novel_mir_63	0.0583937	0.917557	0.364876	0.664454	0.364876	0.664454	0.00878796	0.994492
miRn8	TTAAGTTGGGCTTAGTTGGTT	21	347.196	388.817	351.009	176.297	CTGTATATTATTAAGTTGGGCTTAGTTGGTTTCTGTTCTAGTATTTGCAGCACTTCAATAGCTTTCCTATCCGATCTTTCTCACAAATCCTCTTGATTAATGTCTCATAAGTGACTTGGTTAAAGTTGAAATCCCATGGCATCTACCTTATGGAAGCATTGGAGCTTCATGTTAAGTTAGATGCCATGTGATTTCAGCTTAACAAAATCCCTTATTGGACGTTAATCAAGAAAATTTGTGAGGAAGATCGAATAGAAGAAGTTTTTGAAGTGCTGCAAATACTAGAGTAGAAACCAACTAAAGCCCATTAATAATCTACAGT	(((((.((((((((..((((((((((((((((((((((((((((((((((((((((((.((((((.((((.(((((((((((((((((..(((((((((((((((.(((((.((.((.(((((.(((((((((.(((((((((((.((((..(((((......)))))....)))).))))))))))).)))))))))))))).)).)).))))).)))))))))))))))..))))))))))))))))).))))..)))))).))))))))))))))))))))))))))))))))))).))))))))))))))).))))).	TTAAGTTGGGCTTAGTTGGTT	-	-184.8	novel_mir_137	0.163338	0.815996	-0.993497	0.37588	-0.993497	0.37588	-1.10686	0.305498
miRn9	TTTATGATTGCTCCAAAGGTG	21	125.698	0	129.468	355.829	GTATCGATCCAACAATTACACGTTTGGAGCAGTCATAAATGAATTGTGCATCCATTGCGTTTCTGAGGCAGATGCATCCATTTATGATTGCTCCAAAGGTGATATTGTTGGTTCAGTTTCA	.....((.((((((((..(((.(((((((((((((((((((....(((((((...(((.((...)).)))))))))).))))))))))))))))))).)))..)))))))).)).......	CGTTTGGAGCAGTCATAAATG	TTTATGATTGCTCCAAAGGTG	-56.5	novel_mir_164	#NAME?	9.59e-05	1.45859	0.223246	1.45859	0.223246	NA	NA
miRn10	TGCTTAGGAAGGATTGTCTTA	21	148.313	128.195	150.027	310.083	AAGACGCAAATGCTTAGGAAGGATTGTCTTAACAAGCAATAAGATTCTAGGGTGTTCTCAAAAATCATTGTCTATCAAGACAATCCTTTCTAAGCATTTGCATCTTG	((((.(((((((((((((((((((((((((.....(((((..((((...(((....)))...))))))))).....))))))))))))))))))))))))).)))).	TGCTTAGGAAGGATTGTCTTA	AGACAATCCTTTCTAAGCATT	-48.6	novel_mir_115	-0.210315	0.851298	1.04743	0.388194	1.04743	0.388194	0.966433	0.414764
miRn11	TCTGAATGGGATGAAAACGCT	21	287.809	315.335	290.708	343.758	AAACGATTTTGTTGACGTAGTATTAGTAGAAGAAAAAATATGTCTTTAAAGTAATATGAATAAATTTATCCATATACTTTTATATATTAAAAATAGATAGATAGAATATTTAGTTTATATACCGCATTTAAAAAAATAAGCAACATGCATTATTTATTTATTTTGATAACTGAATCCATAGTTAGTTAAGAAAGGACAAAGTAGTTGTATAATGTTCAGAGAGAGGATGATATCTCATAAAATTATTATATCTATAATGAATGACAAATCAAAAGTTACTTAAATTATTTTTTTTATTAATTTAATGTTGATAGTAATTAATT	....((((((((..((((...((((((((((((((.(((..((((((((((((.((((.(((....))).)))))))))).........(((((((((((((((..(((...((((((.................))))))...)))..)))))))))))))))..(((((((........)))))))...)))))).(((((((((......(((((...(((..((((((...........)))))).)))....))))).......)))...))))))..))).))))))))))))))...))))..)))).))))....	GTTGACGTAGTATTAGTAGAAGA	-	-54.55	novel_mir_33	0.131773	0.866748	0.24182	0.824419	0.24182	0.824419	-0.256136	0.78823
miRn12	CGGAAGTTCTGGTAAAACCTT	21	35.7203	24.095	35.4715	370.413	GCCCTAATCTTAAGGTTTTACCAGAGATTCCGTCAAGATTTCACAATCTTGTGCAATATAACTCTTGATTGTGAAATCTTGACGGAAGTTCTGGTAAAACCTTTAGCTTAGGG	.((((((.((.(((((((((((((((.(((((((((((((((((((((..((........))....))))))))))))))))))))).))))))))))))))).)).))))))	GGTTTTACCAGAGATTCCGTC	CGGAAGTTCTGGTAAAACCTT	-67.4	novel_mir_189	-0.568011	0.785931	3.3844	0.0129665	3.3844	0.0129665	2.80207	0.0705988
miRn13	GGAACAAAGAGTTTGAGATGG	21	284.681	235.377	286.071	309.162	GTCGGAGTTTCCCGTCAATGGGAACAAAGAGTTTGAGATGGTGATTGCTGAATGTCTTCCGGAAGCAATGCAGAACCGGTGGGAGGCTGTGGCTGCTTGTCTCACTGGAAAGACCCGCATGCAGATACAGGAACGCGCCCAGAAGCTCATCTCCGACATTCAGTAATAAGCATTTCAAACTCTTTGTTCTCATCCTCACTCCAGACGGGCTC	....(((...((((((.(((((((((((((((((((((((.(.(((((((((((((..((((...(......)..))))..((((.(((((.((((.(((....((....))....))).)))).)))))....((........))....))))))))))))))))).).)))))))))))))))))))))))..........)))))))))	GGAACAAAGAGTTTGAGATGG	ATTTCAAACTCTTTGTTCTCA	-86	novel_mir_150	-0.27437	0.775216	0.111988	0.920019	0.111988	0.920019	0.190016	0.868305
miRn14	TTGGTAGTAGAAGAAGGAGAT	21	692.938	682.67	703.726	371.434	TTTTTAAAAGATTGATTCTTTTAACACTAACTGTGGAAGCGAATTATGAAAAGAGGAGAAACCATATTTAGGTGATAACTTTTCAAAAAATTTGTATTTGATGGTATCTACAAAAGCTTTCTGGTGATAAGGTTTATTGAAAATTTTGTGAATGGTGACGGATTGGTAGTAGAAGAAGGAGATCTTTTATCAT	....(((((((((..((((((((..(((((((((.(..(((((((.(((((((.......(((.......))).....)))))))...))))))).........(((.(((((((..((((.(((((......))))))))).))))))).))).).)))).)))))..))))))))...)))))))))....	-	TTGGTAGTAGAAGAAGGAGAT	-44.2	novel_mir_97	-0.0215396	0.984739	-0.921907	0.35371	-0.921907	0.35371	-1.1417	0.191014
miRn15	TGAGGACTTGATATATGACGT	21	250.22	273.868	253.105	214.978	CACAACACTCAACGACATATATCAAGTCCTCAACAACTACTCGTTTGGAAAATTAATGACGGAGAAGCATATCTCTGAGCTGGCATCCAAGAGTGCAGAGAATGGCGGCCTAGTGAACATCGTTTATACATCCCATGATGTAATCATCGAAGGGTTCTATAACACAGCATGCGGGACTCTGTCAGCATTACAAACACTCAACTCAGTTATGGCTGGGGAATCCCGAGACATAGTTCCAAATAAGTAGTCGTTGAGGACTTGATATATGACGTTAAAAGTTGT	.(((((....((((.(((((((((((((((((((.((((((..(((((((......((((((((..((...((((((.(((..........))).))))))...))..(((.(((........(((((...(((.(((((....)))))..)))...))))).....)))..))).)))))))).......................((((.((.(((...))).)).)))).)))))))..)))))).))))))))))))))))))).))))....)))))	GACATATATCAAGTCCTCAAC	TGAGGACTTGATATATGACGT	-103.12	novel_mir_185	0.130283	0.870926	-0.235543	0.847335	-0.235543	0.847335	-0.550457	0.604767
miRn16	ATTGGGATATGGAGAAGATGT	21	151.536	179.315	152.969	183.603	TTTTGAAATGAAATCTTTTCTATTTTTAACTAGAATCTAATCTAATTAACGTACTCTAACTAACAAGTGAGCTTATATAAATGTTGTGTTTAAGAAAAGGAATAGAAGCAAGAAGCTAACTAAGAAGGCGACCACTTAAAAGCAAGAATGAGTCAAGAGAATTCAGACGTGCTGAGGATGATAGAGGCAGAGCTTTTTGTCGACGACGACAATGTGGGTGGTAATCCGCCGCCTCAGCCTGAGGCTGATTGGGATATGGAGAAGATGTTAGAGCTGAT	....(...(((.(((((((((((((((((.(((..((............................(((.(((((.......((((.(((((........)))))..))))..))))).)))....((((...(((((...((((....((((((....).)))))....)))).))).))...(((((...((...((((((....)))))).)).(((((....)))))))))).))))))..))).)))))).))))))))))).)))...)....	-	ATTGGGATATGGAGAAGATGT	-66	novel_mir_98	0.242833	0.813114	0.263351	0.844213	0.263351	0.844213	0.0752783	0.946479
miRn17	AGGACACGGCGAATCCTCTATT	22	84.419	48.4914	85.9326	126.097	CCTATCTTTGAGGACACGGCGAATCCTCTATTCTCTCTTCTGCACTGCCGCCTCGTAAATCACTACTGTGATAGTTTTTTATTGGGCCTAGGCCCAGTGGTGTGAGCAAAGAAGAATAGAGGGTCCCCATGTTCTCATAGTTGGA	.(((.((.((((((((.((.(.((((((((((((.((((.(((.(((((((.......(((((....)))))..........(((((....))))))))))).).))))))))))))))))))).))).)))))))).)).))).	AGGACACGGCGAATCCTCTATT	-	-61.4	novel_mir_107	-0.79984	0.567949	0.553254	0.71605	0.553254	0.71605	2.85882	0.0185499
miRn18	AGTTGACGGTGACGTAGCTTC	21	159.951	0	162.561	82.4053	GTTCGGTGGAAGTTGACGGTGACGTAGCTTCCCTTCCTCTTGAGTTCGGCCAATTGGAGTTCTAGGAGGCACAGACAATTTCTGACATTTTCTTCTTCAGCAGCTCGGTCGGAAAGCTTCTCCGAAGTTTCCGTTGTTGTAATTTCTGTACGGAG	.(((((..(((((((.(((..(((.((((((....((((((.((..(..((....)).)..))))))))...(((...((((((((.....((.(....).))....))))))))...)))..))))))..)))..))))))))))..).)))).	AGTTGACGGTGACGTAGCTTC	-	-43.8	novel_mir_157	#NAME?	1.29e-05	-0.980174	0.478207	-0.980174	0.478207	Inf	6.21277e-05
miRn19	CTTCAAAGAGACTCAAGGCTT	21	153.915	196.26	155.608	160.16	CAAAGCACAAGAGATTCTCTTTGATTTGCTCAAGCCATCAATAAGAGTGTTGTAAGTTACCGTGTTTGGAACCAAGTACTTTCGACGCATTTCTTCAAAGAGACTCAAGGCTTCATCGACCAT	..((((....(((..(((((((((..(((((.(((...(((((....)))))...)))...(((((((....)))))))....)).))).....))))))))))))...))))..........	-	CTTCAAAGAGACTCAAGGCTT	-27.5	novel_mir_6	0.350634	0.729341	0.0415948	0.978089	0.0415948	0.978089	-0.479642	0.686517
miRn20	TGATGAGGTCATTGGAAGGAT	21	405.735	372.188	410.191	189.452	TTACCATCATTGATGAGGTCATTGGAAGGATACTCTATTTCAAGGCAACTCATGTCAAATATTTGTACTTCAATTTTAGAAGTTCCGTTGTACTCAAACCACAACAAATGGCCATTTTCAAGTGAGTAATACGCAGCAAACTCTTTCCAACCCTTTTCGAACAGAATCT	.........((((.((((...(((((((((.............((((.....)))).....((((((((((.......)))))..(((..((((((..(((.......)))...........))))))..)))..))))).))))))))).)))).)))).........	TGATGAGGTCATTGGAAGGAT	-	-32.02	novel_mir_142	-0.124506	0.872865	-1.11447	0.327902	-1.11447	0.327902	-0.548453	0.574597
miRn21	AAATTGATTGATTATTCCTGA	21	0	81.0268	0	133.083	AATATTGTCCAAATTGATTGATTATTCCTGAAGTTATGAATCTGGTTAACAAAGATATTTGGCCAAGGCATTTAAGATTGACTTTGTCAACTCTGGCGACCTAAAATATATGGAGAAAGAAATGTAATTGAAGGACTCTCATTCAGACCAAATGTTCCAACCACACTCCAAGAGTTTCAGTTCAGATTCATAACCTCAGGAATAATTAATCAATTTGGACAGTACC	..(((((((((((((((((((((((((((((.(((((((((((((........(((((((((.(...((.....((((((((...))))).))).))..(((.((.(((((..........))))).))..)))...........).)))))))))........((((...))))......))))))))))))).)))))))))))))))))))))))))))))..	AAATTGATTGATTATTCCTGA	AGGAATAATTAATCAATTTGG	-80	novel_mir_139	Inf	0.00126589	Inf	0.000388795	Inf	0.000388795	0.511878	0.722687
miRn22	CCTATTTCGGAAGAACAGCCA	21	128.63	116.65	130.131	110.165	AAAATTCAGTTTCTACAGAGCATTGGCTGTTCTTCCGAAATAGGAGTGTCCCTTTCCGAAATAGTAATATGAAAAGGGACACTCCTATTTCGGAAGAACAGCCAAACTGAATTT	.((((((((((............((((((((((((((((((((((((((((((((.....(((....)))..))))))))))))))))))))))))))))))))))))))))))	-	CCTATTTCGGAAGAACAGCCA	-66.6	novel_mir_105	-0.141045	0.911775	-0.240294	0.872305	-0.240294	0.872305	-0.731568	0.616213
miRn23	TTCTTTCATCGGGCTCGGCAG	21	104.61	359.934	103.881	193.939	TTTTCCATCGTGACATGGTCTTCTTTCATCGGGCTCGGCAGCTTAGTTGTCCAGCTTATCATCCGTTATTACAGTGGCGGATGCACCTCTAAACTCAGGTGCAACCGTGCTATTATTCTTGCCGGTGCCGTTGCCGTCGCTATAGGATAACAGGAGGGTGGCGCCCGAGTTTGCAGGTGTAGTAACTGACGATGAGCTGGACAACCAAACTGGAAATAGGGCTGCCGAACCAGATGAAAGAGGACCATCTCACGAAGGATTATGG	...(((.((((((.((((((((((((((((.((.((((((((...(((((((((((((((.((((((((....))))))))(((((((.(((((((.(((((.(((.(.((.(((((((.((((((......))))..))...))))))).)).).))).))))).))))))).))))))).........)))))))))))))))....(((....))).)))))))).)).)))))))))))))))).)))))).)))......	TTCTTTCATCGGGCTCGGCAG	CCGAACCAGATGAAAGAGGAC	-144.1	novel_mir_32	1.78272	0.0603076	0.900676	0.503786	0.900676	0.503786	#NAME?	1.05532e-07
miRn24	CAAAATCGGATCCATGGTTAT	21	81.0653	91.9245	82.252	83.7273	GCATTTCATAAATAACCATGGATCCGATTTTGGAGATAAGGAAGGATTTTGTCGTTCATAAGCTTTATCTATCTCCAAAATCGGATCCATGGTTATTCATGAAATG	.((((((((.((((((((((((((((((((((((((((...((((....((.....))....))))...)))))))))))))))))))))))))))).))))))))	AACCATGGATCCGATTTTGGA	CAAAATCGGATCCATGGTTAT	-58	novel_mir_46	0.181366	0.887752	0.0256486	0.988558	0.0256486	0.988558	#NAME?	0.00123273
miRn25	ATGAGCTCAGTTGAAGATTTG	21	9.55765	0	0	71.7151	TCAGTGATTTTTAATCGTTGATTTTAGTTATAAAAAGTATATATAATATATATAATTAAGATCAATGGTTAAAAATTATTG	.(((((((((((((((((((((((((((((((....((((.....)))).)))))))))))))))))))))))))))))))	-	TATAATTAAGATCAATGGTTA	-30.3	novel_mir_55	#NAME?	0.395085	Inf	0.00454332	-1.95954	0.659231	NA	NA
miRn26	TTATTGTAGTCTTGTATGGTG	22	68.1309	76.0335	68.8731	57.9001	GATTCAAAACATCATAAAAGATTAGAAACACCTTGGCAGAACATATTTAACTTGTGACGACATTTCATAGAAAGAATACCAATGAGTACATGTGGCATAATATCATAACTCATAACTCATAATATCATAATATCTTCATTCTTTGTTCCTTCTTAAGTAACGATCAATATCAGTAAAGGAGGGAGGATTCCAAGTAGAAACCTGCTATCAGTAGGATACATGTTGACCAAGTAATTGCATTTGCTAAGGCCATGAATGAAGTTGCAATTGCATTTTATTCCATAATATTATTGTAGTCTTGTATGGTGTTAATGAAGT	..((((.(((((((((.(((((((.((...((((((((((....(((..(((((.(.(((((((((....(((((((....((((((...(((((.......)))))))))))........((((....))))....)))))))..((((((((...((..(((....)))..))....)))))))).........))).(((((.....)))))....)))))).)))))))))....))))))))))....(((((((((.((....)))))))))))..........)).))))))).)))))))))..))))..	-	TTATTGTAGTCTTGTATGGTG	-75.5	novel_mir_61	0.158326	0.899631	-0.250374	0.884834	-0.250374	0.884834	-1.20773	0.453739
miRn27	AGGTGCCGGTGCATTTGCAGG	21	110.191	42.6473	111.931	73.3508	TGTGGCCTTTATCTGCATTTGCACCTGCACTTTACTTGGGTTTTCCCATATGCCTTTCTTTACTCGACAACATTTAATTTAGAAAAAGAAAAAAAGAAGAAGTAATAATAAAGTATATGTGGAAATGGCTAAGGTGCCGGTGCATTTGCAGGTAAATGCCAT	.(((((.((((((((((..((((((.((((((((((.....((((((((((((.((...((((((.................................).)))))....)).))))))).))))).)).)))))))).))))))..)))))))))).)))))	-	AGGTGCCGGTGCATTTGCAGG	-58.41	novel_mir_42	-1.36948	0.328404	-0.609722	0.697308	-0.609722	0.697308	1.73227	0.239536
miRn28	CGCTTTATGGCGGATTGGCGG	21	71.7719	77.8301	72.378	60.5625	CCCGCCCCCGCCTAAGCCCGCCCCAAAAACGAGGCGGGCTAGCCCGCGCTCTCAACTAAGATGGGTTCAAAATGCTAGCGCGCCCCGCTTTATGGCGGATTGGCGGGTCAGCGGGC	(((((.((((((.((..(((((...(((.((.((((.((((((..(.((((((......)).)))).).....)))))).)))).)).)))..))))).))))))))...))))).	-	CGCTTTATGGCGGATTGGCGG	-57	novel_mir_14	0.116909	0.934672	-0.257128	0.882005	-0.257128	0.882005	-0.645785	0.699363
miRn29	TCTGTGAACAAGAAGAACATC	21	68.5838	41.7687	69.4149	48.2736	ATGGATGTTCTTCTTGTTCACAGACTGTAACTGTGTCTGTGAACAAGAAGAACATCCA	.((((((((((((((((((((((((.........))))))))))))))))))))))))	-	TCTGTGAACAAGAAGAACATC	-41	novel_mir_149	-0.715446	0.603664	-0.524012	0.763208	-0.524012	0.763208	-0.180978	0.979953
miRn30	CGGTTGTGTGGAGTGCTACGG	21	33.7873	80.4936	34.1972	81.2562	TACATGCATTCGGTTGTGTGGAGTGCTACGGTGCCATTGGTGTCTTTTGAATGCATTGAGTGGCATGCTACCGATCGGTTTAGGCGACAG	....(((..(((((((.((((.(((((((.((((.(((.(.......).)))))))...))))))).))))))))))).....)))....	CGGTTGTGTGGAGTGCTACGG	-	-28.7	novel_mir_66	1.25239	0.442097	1.2486	0.476215	1.2486	0.476215	-0.198022	0.912241
miRn31	TTTGGGTCTTGAGAGTACATG	21	5.54426	2.67748	5.61625	42.364	AAACCTTTCAAATGTGCTCTCAAGTCCAAAACATTCATATCGATGCTTTATACTTTCATCAATTTGTTCAAAATGTTTGGCGAAGATGTTTGGGTCTTGAGAGTACATGTGAAATGTTA	.(((.(((((.(((((((((((((.((.(((((((......((((...........))))..(((((.(((.....))))))))))))))).)).))))))))))))).))))).))).	-	TTTGGGTCTTGAGAGTACATG	-39.3	novel_mir_130	-1.05012	0.892671	2.91516	0.210972	2.91516	0.210972	3.78533	0.121468
miRn32	TGACAGAATGACTAATTTGAC	21	12.247	46.0503	12.1617	32.4609	TATTAAATTGGTCAAATTAGTGCTTTCATTACTTCTATTGCTCATGACATTAGAGTTTGTTGATATCACGTATTAAGTGATACTATAATACATACTGGATCATTTCAATTGGTTGCTAACATAATAAGTTTTTAAATTTAAATCAAATCAACCCTAAATTGAGAGATTTCAATGTCTCAAGGTCTCCTTAATTTGAGGTTGATTTAATCTAATTGCATAAACTTATCATGTTGGTTGCTAAGTAGGACTACTGTGTGTGTTATGGTGAACGCGGTGTCATTTGATGTGCCCAATAAGTAAATTTTGACTCCATCAACAATGGAAGTGACAGAATGACTAATTTGACTAACTTAAAA	..((((.((((((((((((((.(.(((.((((((((((((...((((((((...((((.....((((((.......))))))((((((((((((((((.((.......(((((.((((((((.((((((((......(((.((.(((((((((.(((((((((((((((..........)))))).))))))))).))))))))).)).)))......)))))))).)))))))).)))))....)))))..))))))))))))).))))..)))))))).(((((....(((..........)))....))))).))))))))))))..))).))))))))))))))).))))..	-	TGACAGAATGACTAATTTGAC	-110.4	novel_mir_84	1.91079	0.321279	1.41636	0.537636	1.41636	0.537636	-0.17054	0.950326
miRn33	GTGGGCGTGCCGGAGTGGTTA	21	203.034	106.682	204.994	49.187	TTACAATAGAGTGGGCGTGCCGGAGTGGTTATCGGGCATGACTAGAAATCATGTGGGCTTTGCCCGCGCAGGTTCGA	........(.(((((((.(((.(.((((((.(..(......)..).)))))).).)))..))))))).)........	GTGGGCGTGCCGGAGTGGTTA	-	-25	novel_mir_119	-0.928407	0.382164	-2.05923	0.159898	-2.05923	0.159898	-1.78313	0.293839
miRn34	CTGCATGAAGAACGTGGTCTG	21	22.7103	24.3477	22.9577	35.0119	ATTCTTTCCGCTGCATGAAGAACGTGGTCTGCATGCTTCCCATGCAGAGCCAAACTAAGCTGCCAATGGTTCCCATGCAGACCACGTTCTTCATGCAGCGCCAAGAAC	.(((((..(((((((((((((((((((((((((((....((((((((............))))..))))....)))))))))))))))))))))))))))..))))).	CTGCATGAAGAACGTGGTCTG	-	-64.9	novel_mir_172	0.100438	0.973513	0.608866	0.777696	0.608866	0.777696	-0.0625217	0.98173
miRn35	CGTTAATGATCACCATGGCTG	21	29.8314	10.7099	30.066	40.1435	AAAAAAATTCTTTTTTTTTCAGCCATGATGATCATTAACGGTGATCATCAGGATCCGAACATTGTTTTCGTGTTCTGCTAGCAACACCGTTAATGATCACCATGGCTGAACAAAAAGTTTTTTTTCTT	.((((((..((((((..((((((((((.(((((((((((((((.....(((((..((((.......))))..))))).......))))))))))))))).)))))))))).))))))..))))))...	AGCCATGATGATCATTAACGG	CGTTAATGATCACCATGGCTG	-55.1	novel_mir_67	-1.47788	0.419024	0.417032	0.839438	0.417032	0.839438	0.251271	0.900834
miRn36	TGTAGATTATTAAGTTGGGCT	21	34.8769	15.8586	35.1685	40.1435	GCATTCTACGAGTCCAATTTTGCATAATTCATCAACAACGGTGTTGTAGATTATTAAGTTGGGCTTAGTTAGTTT	.........(((((((((((...((((((...(((((....)))))..)))))).))))))))))).........	-	TGTAGATTATTAAGTTGGGCT	-19.1	novel_mir_178	-1.13701	0.566215	0.190882	0.92808	0.190882	0.92808	0.531511	0.829048
miRn37	TGGATCCCGCCTTGCATCAAC	21	20.2048	16.7093	20.3959	25.9405	TCTCTAATTCGCTTGGTGCAGGTCGGGAACCGATCTTCCCGCGCGTAATGGATGCCGTTGGCGGCGGCGAATTTGGATCCCGCCTTGCATCAACTGAATCGGAG	.(((..(((((.((((((((((.(((((.((((..(((((((.((((((((...))))).))))))).))).)))).))))).)))))))))).)))))..)))	TGGTGCAGGTCGGGAACCGAT	TGGATCCCGCCTTGCATCAAC	-53.5	novel_mir_25	-0.274044	0.904247	0.346926	0.887464	0.346926	0.887464	0.571529	0.799388
miRn38	TGATAGAGGCAGAGCTGTTTG	21	20.1589	36.2538	20.424	25.3854	CTATCTCTATTGATAGAGGCAGAGCTGTTTGCCAACCATGTGTGTGGTAATCAATCACCTCAGTTTTGATCTGTGCCTCCATTGACAAAGCAAGAGCTATTTGCCGCCGACATGGGCGGTAATCAACCACATCAGTTTTAGTCTTTGCCTATGCATCAGTTGATCTGGA	(((..((.((((((..(((((((((((...((......((.(((((((..........(((.((((((.((.(((....))).))))))))..)))....((((((((......))))))))...)))))))))))..))).))))))))....)))))).))..))).	TGATAGAGGCAGAGCTGTTTG	-	-50.9	novel_mir_59	0.846718	0.658121	0.31373	0.897951	0.31373	0.897951	-0.526582	0.801258
miRn39	TGCGGATAGAGTAGGGTACGGGT	23	19.9013	33.6551	19.7627	24.4422	CAAATTTGCCTGCGGATAGAGTAGGGTACGGGTTTTAGGTATACCCTACCCTATCCTACCCGCATCCTTAATAT	..........(((((.(((..(((((((.((((.........)))))))))))..))).)))))..........	TGCGGATAGAGTAGGGTACGGGT	-	-29.3	novel_mir_177	0.757961	0.685848	0.306595	0.906414	0.306595	0.906414	#NAME?	0.0205625
miRn40	CATTGAATTTTGGATTGATATGG	23	7.53946	0	4.56062	36.0646	TTCTCTCTACTTTGGAACAGTTGGAGAATTTAATATTTCTTGATTTTAATGCAAATCAAATAGAAGGTCCTATATCACTAGAATTAGGAAATTTGACAAGTTTAAGGTTACCATTTTTTAATAATAATTTCTTGATAAGTACAATTCCTTTCACTTTTAATCAATTAAAGAATTTGATTTTTTTTTATATGTTGGAGTGCACCCAGGTTAGAGGTTTCCTACCGTTTCAAGTAGGTAATT	.....(((((((.(((((.((.(((((.((((((.....(((((((......)))))))...((((((((((..((....))..))))).(((((.((((.(((..((((........))))..)))...)))).)))))......)))))((((((....((..(((((((........)))))))..))..)))))).......))))))..))))).)).)))))))))))).....	TTTGGAACAGTTGGAGAATTTAA	-	-45.2	novel_mir_283	#NAME?	0.603281	2.98328	0.216912	0.730985	0.798216	NA	NA
miRn41	TAGAAGGATTCTGTATAACGGTT	23	10.4748	7.76354	10.789	12.4857	TTAGATACAATAGAAGGATTCTGTATAACGGTTGACATGAGTTTATCTCGTTTTTAAAGATATCTTTGCATTTCATATGAGATTTAAAGTTTTTATTGGTAATATAAATCTCACATGAAATTTAAATTTATATTTTAAAGTTAAGATAAAGTCATGTCACCGTTAATACAGAATCCTTCAATTATATTTAGT	(((((((.(((.((((((((((((((((((((.(((((((.(((((((...(((((((((((..((((.(((((((.(((((((((..................))))))))).))))))).))))..))).))))))))...))))))).))))))))))))).)))))))))))))).))).))))))).	TAGAAGGATTCTGTATAACGGTT	-	-74.17	novel_mir_136	-0.432138	0.912692	0.210709	0.963573	0.210709	0.963573	1.77317	0.458517
miRn42	CGAGTATCACCAAATGTCACT	21	8.06124	3.65343	8.17101	21.8615	TAATATGTAACGAGTATCACCAAATGTCACTCTTTTAGATTTGTCTTATTAGTTAAGGAGTTGCAACTTATGAAGTAAATCAAAATAATATGATGACGAGCATAGTGGAAGGATAAATTAAAAGAGTGACCTTTGGGGATATTCGTGGCTCATTAC	((((..((.(((((((((.(((((.(((((((((((.((((((((((.(((.((...((((....))))...)).)))..........((((........)))).....))))))))))))))))))))).))))).))))))))).))..)))).	CGAGTATCACCAAATGTCACT	-	-49.1	novel_mir_47	-1.14175	0.80502	1.41981	0.569495	1.41981	0.569495	2.62461	0.327832
miRn43	TGTGTGTGTTTCTGGTCTCCAC	22	0	15.4969	0	23.2484	ATTTCTGTTAAGTTGGGCGTAGAGACCCGAGATGCATACATTTTACATGGCATTTGTTGAGGGTGGCAATATTGCATGTGGTATGTGTAATGTGTGTGTTTCTGGTCTCCACCCTCCATAGAAGTATGGACT	((((((((...(..(((.(..((((((.((((((((((((((.((((((.(((.(((.....((....))...))).))).)))))).)))))))))))))).))))))).)))..))))))))).......	AGAGACCCGAGATGCATACATT	TGTGTGTGTTTCTGGTCTCCAC	-48.5	novel_mir_121	Inf	0.0865467	Inf	0.0603801	Inf	0.0603801	0.205335	0.946694
miRn44	TGTAGTACCTAACTTGTAGAA	21	27.7673	23.9698	28.0531	15.6753	ATTTATTTTATGTAGTACCTAACTTGTAGAATCTCATACAAATAATGCCTGACGAATTCATAGGAAATTAATTTTCTACAAGTTATGTATTACATCAAAAAATGGCA	..((((((((((((((((.((((((((((((..(((..((.....))..)))....(((....))).......)))))))))))).)))))))))...)))))))..	TGTAGTACCTAACTTGTAGAA	-	-26	novel_mir_147	-0.212165	0.913408	-0.839669	0.706172	-0.839669	0.706172	NA	NA
miRn45	AGAAAGTGGGCACAAAGAGGAA	22	2.99281	3.19675	3.08257	39.6979	GGAAGGTTTTAGAAAGTGGGCACAAAGAGGAAAAACTTTAGAGGGAGGTAGTTCTCGGCTGGGCAAGAGGTGGGTTAAAGTAAGAGTTTGTTTAACTAAAGCTTTGGTTGAAGAAAAAGGTGATGAAGATGATGATCTATTTTAATCCATCTCTTGCACAGCCGAAGACTAACGCCCTCCAAAGCTTCTCCTCTTTCTGCCCACTTTCTAATACCTTCCT	(((((((.((((((((((((((.((((((((.((.((((.(((((...((((..(((((((.((((((((((((((((((((.((.(((.(((((((((....))))))))).)))...((.((....)).))..)))))))))))))))))))))).)))))))..))))...))))).)))).)).)))))))).)))))))))))))).))))))).	AGAAAGTGGGCACAAAGAGGAA	-	-120.2	novel_mir_93	0.095109	1	3.68686	0.134422	3.68686	0.134422	2.09641	0.561972
miRn46	TGGGACGATCGACGAGACATG	21	3.99041	8.15763	4.1101	33.5674	CGATGCTGAATCGCGTGTGACTGTGATCCCCATCGTGGGAATGGGCGGAATAGGAAAAACTACTTTGGCTCAACTGGTTTACAATGATGCCAAAGTCGTTGGAAAATTTGACACTAGAGCATGGGTGTGTGTTGCTGAAAATTCTGACCCTATTAATGTTACAAGGACAATAATAGGGGCACTAAATTCTTCTCCCTGTACCATGGATAATTTTGATTCACTTCAGACTGTTTTGATGAAAAAGTTGACAGGAAAGACATTCTTAATTGTTTTAGATGATGTCTGGGACGATCGACGAGACATGTGGGAGGATT	(((((..((.(((((......)))))))..)))))..(((((...(((((((.....(((.(((((((((((..((.....)).))).)))))))).)))..........(((((........))))).)))).)))...)))))..((((((((.((((.....)))).))))))))...........(((((((....((.((..(((((((..((((..(((((....)))))))))))))))).))))....((((((((.((((((((((((...))))))))))))....)))).)))))))))))..	-	TGGGACGATCGACGAGACATG	-82.2	novel_mir_197	1.03161	0.787357	3.02982	0.215936	3.02982	0.215936	1.6123	0.500721
miRn47	AGACTGAGTTTCGGGTACCAT	21	7.14407	14.6462	7.0943	18.9485	GTCGTCTGTGAGACTGAGTTTCGGGTACCATAGTGTTCCTCAACCCATTTCCATAATTACGTCGTTTTGATAGTTGTGGGCATGTAAAACACTAAAACTATTTGCACACACACTTTGATTGGGCGCCAAAAGCAAAGGACCTCGTTTCACTATTGTCCAGCGTGGCAATGGAGTGCTCGCTCATCACTCCGTTTGCTGACTCACTGTCGCCAAGGGGTCGAGGGACCACTATGGTGCCCAGAGCTCAGTTTCAGGAACGAG	.((((.(.((((((((((((..(((((((((((((((((((.((((.....((((((((((......)).))))))))(((.((((((............)))))).....((..(((.(.(((((((...((...((((..............)))).)).)))).((((((((.........))))))))..))).).)))..)).)))...)))).)))))).)))))))))))))..)))))))))))).).)))).	AGACTGAGTTTCGGGTACCAT	-	-104.24	novel_mir_199	1.03571	0.649719	1.41735	0.592923	1.41735	0.592923	-0.632689	0.819389
miRn48	CTACTTGTAGAATTAAAGGTG	21	28.2775	42.5383	28.5599	8.98967	ATTTTTTGTTCTACTTGTAGAATTAAAGGTGAAAAATTATACTTTATTCTCTCCAATGATAAAAAAAATGGAGAATATCCATTTCGGAAGAAACAGAATGTTAGGAATTGTCAGCGTTTGTGCTTTGTTCCGGGCTTCTGGGCTGGACATAGTGCCATTATTGGTCTGCTTCGGTGGCGGAATCCTATTTGGCATTTTGGAACCTTTTTGCTTTTTCAGACATTTACGGAAACCACAATTGTGCTATCCTGCATCGCACCCGCATTCCTCGCCATCGACCTTAGCCTTTGATTTTTTTAGGTGATTACTATTTTT	...........((((((.((((((((((((...................((((((.............))))))...((..((((....))))..))..((.((((((.....(((...((((....(((((....(((((((.((.((.(((((((.....((((((((.....))))))..))....))))))).))...)).....)))....))))......))))).........((((......)))).)))).))))))))).))...........))))))))))))..))))))............	CTACTTGTAGAATTAAAGGTG	-	-76.52	novel_mir_20	0.589106	0.763683	-1.66765	0.467191	-1.66765	0.467191	-1.50787	0.465393
miRn49	GCTCACTTCTCTATCTGTCAGT	22	11.6218	6.48854	11.7252	16.9787	TGGATAAAAAGAGACTGACAGAAGAGAGTGAGCACACGCTCTCAGGTGATTGTATGAGGGCATGCAATTGCGGGTGCGTGCTCACTTCTCTATCTGTCAGTTACTTGTTCT	.(((....(((.(((((((((((((((((((((((.(((((....(..((((((((....))))))))..)))))).)))))))).))))).)))))))))).)))..)))	-	GCTCACTTCTCTATCTGTCAGT	-58	novel_mir_17	-0.840865	0.748773	0.534111	0.840013	0.534111	0.840013	1.16006	0.694837
miRn50	TTACTTGGCCACGTTCCTTCA	21	14.6376	4.28396	0	20.6399	ACAAAGAGAAAGGTATTAGAAAGTGGGCACAAAGAAGAAGCTTTGGAGGGAGGTAGTCTTCAGCTGGGCAATGTGTCAGTTAATATAAGAGTTTGTTTAACTAAAGCTTTGGTTGAAGAAAAAGGTGATGAAGATGATGATGCTTTATTTTAACCCACCTCTCGCCCAGCCGAGGACTACCACCCTCCAAAGCATCTCCTCTTTTTGCCCTCTTTCTAATACCTTCCCCTTTGTG	((((((.(.((((((((((((((.(((((.((((((((.(((((((((((.((((((((((.(((((((......................(((.(((((((((....))))))))).))).(((((...(((((((.......)))))))....)))))...))))))).)))))))))).))))))))))).)))..))))).))))).)))))))))))))).).)))))).	AGGTATTAGAAAGTGGGCACAA	-	-117.8	novel_mir_324	-1.77266	0.459272	Inf	0.0788601	#NAME?	0.169725	0.625667	0.902802
miRn51	GGGAACTGAGAGCGAGAGGTG	21	32.3254	33.8591	32.6348	17.3388	ACTGGGAAGTGGGAACTGAGAGCGAGAGGTGAGAGTGAAGGGCTGGAAGGGAGGCTCTATGAGTCTGTGGGTGTCTGGGTGAAAGACTAGGGTTCCTCTTTTGGTTCCAAGTCAAAACGCAACATTTTTTGGCTTAATTTCAAAACCTGGCTGGGTCACGATTCGGTTCGACTGACCAGTTCCTGGCCGATTCGACAGTTCAACTCCGGTTATTGGATTTGACGGTTTTGTCTTATGCTCGAACCGTATTTGTTAACGGTTCCCGGTTCGAACGGA	.(((.(((.(((((((((..((((((.(((..((((...((((..((((((..(((((...(((((.................))))))))))..))))))..)))).(((((((((.........))))))))).....(((((((.(((..((..((...((((.....))))...)).))..)))...........((((.((((.....)))).)))).)))))))......))))..)))...))))))..))))))))).)))...))).	GGGAACTGAGAGCGAGAGGTG	-	-95.13	novel_mir_120	0.0668767	0.965993	-0.912406	0.680946	-0.912406	0.680946	#NAME?	0.0194825
miRn52	CCTCATGATTTCGGCACTACG	21	14.2881	27.9223	14.1886	17.7826	CAGAGATGCACCTCATGATTTCGGCACTACGTGGAATTCTGGAAGGGCACATGCGGCAGTGTTGAGGGATAGTCAGGACATCTTTC	.(((((((..(((.((..((((((((((.((((....(((....)))....))))..))))))))))....)).))).))))))).	CCTCATGATTTCGGCACTACG	-	-24	novel_mir_169	0.9666	0.609914	0.325732	0.90222	0.325732	0.90222	0.0582185	0.989146
miRn53	AGGAAGGAGAATGCTTGTTTC	21	1567.54	1305.56	1580.48	0	CTGCTTTCAACACTGCATTCTTCATTCAGATTGACTAGCTTCTTCATCATTTAATGAACGTTTTTGGTACCTCCTGCAATTCAAATGAAAGTATGAAACTAGTCTTAGTAATAAGCATAAATGAAAGAAACCCTTACAAGGGAAAAATCAGAAAGAGAAAGTACGCATTAAATAATATTATAAGTAAAGAGGATATAAAGTGAAGAAAATGCTTGCAAGGTTTCCATCTTTAAGGCTTTGTCTGAGAACAATCTTGAAAAAACAGGTCACATAGGAAGGAGAATGCTTGTTTCTTTGAAGCTA	..(((((.((((..(((((((((.(((..(((((((...(((((..(((((((......(((((.((.....)).....(((....))).....)))))..(.((((....))))).)))))))))))).......(((((......(((((.((((...(....)..................(((((((((.((....(((((......))).))..)).))).))))))...)))).)))))......)))))........))))).))..)))))))))))).)))).....)))))..	-	AGGAAGGAGAATGCTTGTTTC	-59.2	novel_mir_364	-0.263836	0.562272	#NAME?	4.18e-15	#NAME?	4.17924e-15	-0.473142	0.583566
miRn54	TTCTTTCATCGGGCTCGGCA	20	104.61	359.934	103.881	193.939	TTTTCCATCGTGACATGGTCTTCTTTCATCGGGCTCGGCAGCTTAGTTGTCCAGCTTATCATCCGTTATTACAGTGGCGGATGCACCTCTAAACTCAGGTGCAACCGTGCTATTATTCTTGCCGGTGCCGTTGCCGTCGCTATAGGATAACAGGAGGGTGGCGCCCGAGTTTGCAGGTGTAGTAACTGACGATGAGCTGGACAACCAAACTGGAAATAGGGCTGCCGAACCAGATGAAAGAGGACCATCTCACGAAGGATTATGG	...(((.((((((.((((((((((((((((.((.((((((((...(((((((((((((((.((((((((....))))))))(((((((.(((((((.(((((.(((.(.((.(((((((.((((((......))))..))...))))))).)).).))).))))).))))))).))))))).........)))))))))))))))....(((....))).)))))))).)).)))))))))))))))).)))))).)))......	TTCTTTCATCGGGCTCGGCAG	CCGAACCAGATGAAAGAGGAC	-144.1	novel_mir_32	1.78272	0.0603076	0.900676	0.503786	NA	NA	#NAME?	1.05532e-07
miRn55	CAGAAATGACTCAGAGAATGG	21	55.3392	56.2225	56.2257	0	GATTATAGGGCAGAAATGACTCAGAGAATGGAAAGGAAGTATGCAAAAGTGGAAGGAATACAAGAAGTTGAAGAAATTGCTAAGTTGTCCAGCCTGACCCTCTTGCACTAAAACGGTCATAACTTGAGCTACAGAGGTCCAAATGATGCGGTTTCAGTTGCGTTGGAAAGCTAACATCCGGGGCTTCGATTTGATATATAATTTTTCATAGTGGCCGTACAGCTAGACGACGCGAATGCGTGCTCCACGCGGACGCGTCGCAGTGACAAAAATCAGCGTGGCAGATTTCGCCCCCAGTGATTTATGGGCTGTTTCTGGCCCAGTTTTCA	((..((.((((((((((..((((.(((.(((...(((....(((((.((.((.(((...((((..(((..........)))...))))....)))..)))).))))).......(.(((.....))).)........))).......((((..((.((..((((((...............((((.(....(((...........)))..).)))).....(((.(.(((((((..((((((...))))))..)))))))))))........))))))..)).))..))))..)))....))).))))..)))))).)))).))..)).	CAGAAATGACTCAGAGAATGG	-	-93.4	novel_mir_346	0.0228455	0.990073	#NAME?	0.00825514	#NAME?	0.00825514	-0.370462	0.837569
miRn56	TGACAGCAGGATAACATTGAATC	23	0	24.204	0	0	TCATAAAAGTGATTCAATGTTATCTTGCTGTCAATTATACTAATAGATTAGATTGTATTTCTCAATTATTCCCACTTGAATGTGTTCGATTTTAATATTGTACTCAAAATTTGTGTTTATGTTTAATTATATTCCTAAAAAAGTGAATTATGTAAATGTTGCAGGGATTAGTTTCAACTTTTAATGAATTATTATCCGGAGTGAATCATCGATGCTGACCCATAAATTTGTATTCTAACTTTAAGAAGAGATTTTTAGAACTACTAAAACTCATGATGTTTACTTGACAGCAGGATAACATTGAATCACTTTTACAA	...(((((((((((((((((((((((((((((((.((.((...((((.((((((.........(((((.((((.......((.((.((((......)))).)).)).......(((..(((((((.....((((((.....)).))))....))))))).))))))).)))))(((.(..(..((((.(((((......))))).))))..).).)))......))))))...))))..........(((..((((((.....))))))))).....)).)).)))))))))))))))))))))))))))))))...	-	TGACAGCAGGATAACATTGAATC	-80.8	novel_mir_340	Inf	0.0207932	NA	NA	NA	NA	1.05912	0.605213
miRn57	GGCTCGTCGGCGCCGTTTCTAG	22	12.7573	10.5036	0	0	ATATGCCGGAAGGACGAATCTGAGTCTCGGAGTGCAACTTCAGGGATGAATATGAGTAACTATTAAGTTCAGGGACTACTATGAAATTCGAGTGCAACTTCAGAGACCACTTTGAGACTTATCTCCTTCATACTCAT	........((((((.((...((((((((((((((...(((..(((.((.((.(((((........((((....))))........))))).)).)).)))..)))..))))))))))))))))))))))........	AGGACGAATCTGAGTCTCGGA	-	-36.89	novel_mir_542	-0.280433	0.965252	NA	NA	#NAME?	0.238228	#NAME?	0.346786
miRn58	CTGGGAACAGGCAGAGCATGA	21	4.59262	6.94522	0	0	AATGGGCTAGTCCGTTTAAGTCTGTTTTATTCGCGAGCCATAATTTTTCAACCTATATCGTTTATAGTCAGTCTGATGGGTTAAACGGGTTAGTCCAT	.((((((((..((((((((.((((((..((((....)...............(((((.....)))))..)))..))))))))))))))..))))))))	-	TCAGTCTGATGGGTTAAACGG	-28.6	novel_mir_547	0.596705	0.896034	NA	NA	#NAME?	0.747398	#NAME?	0.61929
miRn59	AAGTAGAGAGAGTTTTTGAGCTT	23	0	14.3471	0	0	CTTTATTACTTTTGATAGAAGTGCTTGATGACTCCTTTTTAATATCAATATCCCCCTTTTCATATATCACAGGCTTTTGTAATGCAGGCTCCTATTCATATAGAACCAAAGTTAAAAAAAAGAGGATAAAAAGAGTACCCCACAATATAAACCAAAGAAATCACACATTTTCACAATCTTAAAATACTTATATGTATATATAACCTCTTTTGGAGTAGGCTCATCATCAACATTATAATCAGAGAGTTCAAACA	.......(((((((((.(.((((.(((((((.....................................((((....))))...((..(((((..(((.....)))............((((((((...............................((((........))))...........((((......))))......)))))))))))))..))...))))))))))).).)))).))))).......	TTTGATAGAAGTGCTTGATGA	-	-38	novel_mir_649	Inf	0.109243	NA	NA	NA	NA	#NAME?	0.203154
miRn60	GTGGATAAGCTCGACATGCAAGC	23	0	7.85858	0	0	TATTGTTATTGCCGGTGTGTCTTATCCATGAGTGTGAATGGTTCGTGACGGCGTGGAAGACAAATCGGAAGCGCAGAT	..((((.....(((((.(((((..((((((..(((.(........).))).))))))))))).)))))....))))..	-	ACGGCGTGGAAGACAAATCGG	-22.9	novel_mir_636	Inf	0.570817	NA	NA	NA	NA	#NAME?	0.554379
miRn61	GGCAAGTCGTCTCTGGCTAC	20	0	11.3706	0	4.99426	TGGGCAGCCAAGGATGACTTGCCGGTAAAGTTTGTTTGTTCACTCAATGTGCGCTAACTAATTGAACTGGCAAGTCGTCTCTGGCTACACAAAAGCCT	.(((((((((..((((((((((((((..((((.(((.((.(((.....))).)).))).))))..))))))))))))))..)))))........))))	-	TGGCAAGTCGTCTCTGGCTAC	-46.5	novel_mir_101	Inf	0.242037	Inf	0.737714	Inf	0.737714	-1.05508	0.783745
miRn62	TGAGCCAAGGATGGCTTGCCG	21	16.5868	0	0	3.99541	TGAGTAGATCTGAGCCAAGGATGGCTTGCCGCCGACATCTCCCACTTTGCGGCCAGCTAGCCTTGGTTCATGTTTGTTCT	.((((((((.((((((((((.(((((.(((((.((..........)).))))).))))).)))))))))).)))))))).	TGAGCCAAGGATGGCTTGCCG	-	-37.6	novel_mir_421	#NAME?	0.0698512	Inf	0.768846	#NAME?	0.126451	NA	NA
miRn63	TTTGAAGCTCTTCAAGTTGGA	21	13.5595	0	0	6.2976	TGCCAAAGTCTCTGACTTTGGAGCTTCAAAATTTGTTCCATTGAATCAAAATACATTAGCTACAGTGGTGCAAGGAACTTTTGGTTACTTGGATCCAGAATACATGCAAACTTGCCAACTAACTGAAAAAAGTGATGTGTATAGCTTTGGTGTTGTGCTCGCTGAGCTTCTTACGGGAAAGAAACCTCTTATGTTTGAGAAGTCGGAAGAGAAAACAAATCTTGCTATGTACTTGACATCTTGCCTGGAAGAGGATCGCTTGTTTGAAGCTCTTCAAGTTGGAATCTTGAACG	.....(((..((..((((.(((((((((((.(((((.((((((...................)))))).)))))....(((..((((.((((......................)))).))))..))).((((((((((((((((...(((.((((.(((.((((.(((((((.(.(.((((....)))).).).)))))))))))..)))...)))))))..)))))))))......((((......))))..))))))).)))))))))))..))))..))..))).....	-	TTTGAAGCTCTTCAAGTTGGA	-78.86	novel_mir_494	#NAME?	0.132903	Inf	0.667323	#NAME?	0.19755	NA	NA
miRn64	TTTGATAGAAGTGCTTGATGAC	22	14.6261	0	0	2.49713	CTTTATTACTTTTGATAGAAGTGCTTGATGACTCCTTTTTAATATCAATATCCCCCTTTTCATATATCACAGGCTTTTGTAATGCAGGCTCCTATTCATATAGAACCAAAGTTAAAAAAAAGAGGATAAAAAGAGTACCCCACAATATAAACCAAAGAAATCACACATTTTCACAATCTTAAAATACTTATATGTATATATAACCTCTTTTGGAGTAGGCTCATCATCAACATTATAATCAGAGAGTTCAAACA	.......(((((((((.(.((((.(((((((.....................................((((....))))...((..(((((..(((.....)))............((((((((...............................((((........))))...........((((......))))......)))))))))))))..))...))))))))))).).)))).))))).......	TTTGATAGAAGTGCTTGATGAC	-	-38	novel_mir_481	#NAME?	0.101667	Inf	0.758161	#NAME?	0.169596	NA	NA
miRn65	AGAAGATCACACTTTACTCTTTA	23	11.123	0	0	5.18736	GAATTTCACTTTAGATAGTAAAATGTGATCTCTCACCCTTTAATGGTAGAAGATCACACTTTACTCTTTAAAGTAAAATT	.(((((.((((((((.((((((.((((((((.((..((......))..)))))))))).)))))).)))))))).)))))	GATAGTAAAATGTGATCTCTCACC	AGAAGATCACACTTTACTCTTTA	-28.4	novel_mir_453	#NAME?	0.258627	Inf	0.724336	#NAME?	0.313136	NA	NA
miRn66	TTGAGCGAAGGATGACTTGCCGG	23	12.6768	0	0	4.71578	AGAGTACATGTTGAGCGAAGGATGACTTGCCGGCATCTTCTGCAAAATTAATAAGCAGGAGTCCACTCTTTGTTGTTGGGTGGTTGCCGGCGAGACATCCTTGCTCATATTTGCTCTC	((((((.((((.((((.(((((((.((((((((((.(((((((...........))))))).((((((.........)))))).)))))))))).))))))))))))))).)))))).	TTGAGCGAAGGATGACTTGCCGG	GGCGAGACATCCTTGCTCATA	-60.7	novel_mir_489	#NAME?	0.171257	Inf	0.743656	#NAME?	0.236608	NA	NA
miRn67	TTAGTCAGATGAATTTAGGTT	21	0	86.8547	0	0	ACTATAAGGATTAGTCAGATGAATTTAGGTTCTTCAAATGATGCTGATACATCATTTACTTGTGGTTCAAATATACAAAGAGTTAAATACTATTAAGACATAATTGCAAGCGCTAGTCTTTTATATTGCTTCTAAAGAAAAAGATAAAATTTTAGTACAGTTGACTGGAATATTTTCTATTTGATAAGTTTCACCAATACAAATACAATTTATGTTTTTAATACTTTAAATTTATTTGTTTTTTTTTTCTTGTTTA	...(((((((..((.((((((((((((((......((((((((......))))))))((((...((........))...)))).......((((((((((((((((...(..((((..((((((.((..(((....))).)).))))))..))))..).((..(.(((((....))))).)..))....................))).))))).)))))))).))))))))))))))....))..)))))))...	TTAGTCAGATGAATTTAGGTT	-	-42.7	novel_mir_631	Inf	0.000980999	NA	NA	NA	NA	#NAME?	0.00158668

## Sheet: Sheet2
-184.8
-144.1
-144.1
-129.8
-120.2
-117.8
-110.4
-104.24
-103.12
-95.13
-93.4
-86
-82.2
-80.8
-80
-79.72
-78.86
-76.52
-75.5
-74.17
-67.4
-66.6
-66
-64.9
-61.4
-60.7
-59.2
-58.8
-58.41
-58
-58
-57
-56.5
-55.1
-54.55
-53.5
-50.9
-49.9
-49.4
-49.4
-49.1
-48.6
-48.5
-46.5
-45.2
-44.2
-43.8
-42.7
-41
-39.3
-38
-38
-37.6
-36.89
-32.02
-30.3
-29.3
-28.7
-28.6
-28.4
-27.5
-26
-25
-24
-23.5
-22.9
-19.1
