# Supplementary material for: Integrated small RNA and mRNA expression profiles reveal miRNAs and their target genes in response to Aspergillus flavus growth in peanut seeds
Source: BMC Plant Biol. 2020 May 13;20:215. doi: 10.1186/s12870-020-02426-z (PMC7222326; doi:10.1186/s12870-020-02426-z)
Supplement: Supplementary file 12 — Additional file 12: Table S9. Summary of RNA-seq reads from the individual libraries. [file 12870_2020_2426_MOESM12_ESM.xlsx]

## Sheet: Sheet2
Table S9 Summary of RNA-seq reads from the individual libraries
Map to Genome	Control 1 (TC1)	Control 2 (TC2)	Treatment 1 (TT1)	Treatment 2 (TT2)	Control 1 (GC1)	Control 2 (GC2)	Treatment 1 (GT1)	Treatment 2 (GT2)	Total	Percentage
Total Reads	11929213	12380089	11663997	11913734	12491339	12218718	12662204	11761807	97021101	1
Total BasePairs	584531437	606624361	571535853	583772966	612075611	598717182	620447996	576328543	4754033949	1
Total Mapped Reads	9407829	9956478	8748099	9227010	9722374	9739714	9579050	9133728	75514282	0.778328
Perfect match	5927044	6065899	5374442	5754961	5977439	5730759	5795272	5670847	46296663	0.477181
<=3bp mismatch	3480785	3890579	3373657	3472049	3744935	4008955	3783778	3462881	29217619	0.301147
Unique match	8607358	8440102	7830092	8466010	8802821	8666908	8518890	8247646	67579827	0.696548
Multi-position match	800471	1516376	918007	761000	919553	1072806	1060160	886082	7934455	0.0817807
Total Unmapped Reads	2521384	2423611	2915898	2686724	2768965	2479004	3083154	2628079	21506819	0.221672
