# Supplementary material for: Integrated small RNA and mRNA expression profiles reveal miRNAs and their target genes in response to Aspergillus flavus growth in peanut seeds
Source: BMC Plant Biol. 2020 May 13;20:215. doi: 10.1186/s12870-020-02426-z (PMC7222326; doi:10.1186/s12870-020-02426-z)
Supplement: Supplementary file 15 — Additional file 15: Table S12. Correlation analysis of miRNAs expression profiles and their target genes in response to A. flavus. [file 12870_2020_2426_MOESM15_ESM.xlsx]

## Sheet: Sheet1
Table S12 Correlation analysis of miRNAs expression profiles and their target genes in response to A. flavus
miRNA	Target genes	Relative expression level in response to AF (Treatment/mock)								Cleavage site	Alignment score	Category	Function annotation
		Tifrunner				GT-C20
		miRNA log2	miRNA	Target log2	Target	miRNA log2	miRNA	Target log2	Target
ahy-miR156a	Aradu.0GH1S.1	0.84511	up	1.29583	up	-0.012364	-	1.27697	up	1139	2	2	squamosa promoter-binding-like protein 12-like
	Aradu.JL6EF.1	0.84511	up	-1.76662	down	-0.012364	-	-1.28071	down	1151	4.5	2	heat shock protein 83-like
	Aradu.UQE92.1	0.84511	up	0.63051	up	-0.012364	-	1.0236	up	59	4	3	Unknown protein
ahy-miR156i	Aradu.0GH1S.1	0.850916	up	1.29583	down	0.210643	-	1.27697	up	1139	2	2	squamosa promoter-binding-like protein 12-like
ahy-miR169l	Aradu.JNA0U.1	-1.41525	down	0.628742	up	-0.666523	down	0.475773	-	1339	3.5	0	nuclear transcription factor Y subunit A-9-like
miRn1	Aradu.32A9T.1	0.161288	-	0.26102	-	-0.863066	down	0.100657	-	4568	4	4	uncharacterized protein
	Aradu.5S2XJ.1	0.161288	-	-0.027757	-	-0.863066	down	0.380623	-	533	3.5	2	uncharacterized protein
	Aradu.A6IZK.1	0.161288	-	-0.168946	-	-0.863066	down	-0.339756	-	447	4.5	2	uncharacterized protein
	Aradu.A7MSH.1	0.161288	-	-0.0420352	-	-0.863066	down	0.483122	-	4768	4.5	4	uncharacterized protein
	Aradu.DS3R5.1	0.161288	-	0.259052	-	-0.863066	down	0.0931652	-	887	4	4	ataxin-3 homolog
	Aradu.KQV51.1	0.161288	-	-1.51267	down	-0.863066	down	0.0599529	-	1056	4.5	4	ribosomal RNA processing protein 1 homolog
miRn9	Aradu.109YL.1	-	down	0.576666	-	1.45859	up	0.67277	up	1183	3.5	2	unknown
	Aradu.GB4V7.1	-	down	0.419586	-	1.45859	up	0.350059	-	1159	4	4	metal transporter Nramp3-like
	Aradu.GE27A.1	-	down	0.664205	up	1.45859	up	0.231113	-	2220	4.5	2	uncharacterized protein
	Aradu.RU1MG.1	-	down	-0.557027	-	1.45859	up	1.11354	up	1337	4	2	ethylene receptor 2-like
	Aradu.URV45.1	-	down	-0.725425	down	1.45859	up	0.531542	-	566	1.5	0	putative pentatricopeptide repeat-containing protein
miRn21	Aradu.T4WFS.1	-	up	-0.683876	down	-	up	-1.4766	down	1628	4	4	uncharacterized protein
	Aradu.BP38Y.1	-	up	3.1502	up	-	up	0.636186	up	926	4	4	Beta-glucosidase
miRn25	Aradu.6T94Y.1	-	up	-0.439502	-	-	down	0.0397013	-	1324	4.5	4	ankyrin repeat-containing protein
	Aradu.BP38Y.1	-	up	3.1502	up	-	down	0.636186	up	926	4	4	Beta-glucosidase
	Aradu.MV2TG.1	-	up	0.151898	-	-	down	0.0350015	-	1016	3.5	4	FH protein interacting protein FIP2-like
	Aradu.SIK94.1	-	up	-0.116971	-	-	down	0.594795	-	260	4	4	uncharacterized protein
