# Supplementary material for: Integrated small RNA and mRNA expression profiles reveal miRNAs and their target genes in response to Aspergillus flavus growth in peanut seeds
Source: BMC Plant Biol. 2020 May 13;20:215. doi: 10.1186/s12870-020-02426-z (PMC7222326; doi:10.1186/s12870-020-02426-z)
Supplement: Supplementary file 16 — Additional file 16: Table S13. Correlation analysis of miRNAs expression profiles and their target genes between peanut varieties. [file 12870_2020_2426_MOESM16_ESM.xlsx]

## Sheet: Sheet1
Table S13 Correlation analysis of miRNAs expression profiles and their target genes between peanut varities
miRNA	Target gene	Relatively expression leves between two varieities log2 (Tifrunner/GT-C20)								Cleavage site	Alignment score	Category	Function annotation
		Control samples				Treatment samples
		miRNA log2	miRNA	Target log2	Target	miRNA log2	miRNA	Target log2	Target
ahy-miR156u	Aradu.ZPY8R.1	-1.17149	down	0.356861	-	-1.44543	down	0.433375	-	2303	3.5	0	uncharacterized transporter
ahy-miR156a	Aradu.0GH1S.1	-0.57387	down	4.45887	up	-1.33225	down	4.47774	up	1139	2	2	squamosa promoter-binding-like protein 12-like
	Aradu.BF9MN.1	-0.57387	down	0.0654972	-	-1.33225	down	-0.0261572	-	1243	4.5	2	uncharacterized protein
	Aradu.C99J0.1	-0.57387	down	-0.0596517	-	-1.33225	down	-0.235222	-	123	4	2	dnaJ homolog subfamily C member 10-like
	Aradu.EH857.1	-0.57387	down	-1.248	down	-1.33225	down	-0.500755	-	228	4.5	2	unknown
	Aradu.JL6EF.1	-0.57387	down	0.231977	-	-1.33225	down	-0.253938	-	1151	4.5	2	heat shock protein 83-like
	Aradu.UQE92.1	-0.57387	down	0.258211	-	-1.33225	down	-0.134883	-	59	4	3	Unknown protein
ahy-miR156n	Aradu.0GH1S.1	-0.379667	-	4.45887	up	-1.37124	down	4.47774	up	1138	0	0	squamosa promoter-binding-like protein 12-like
ahy-miR156s	Aradu.0GH1S.1	-0.427577	-	4.45887	up	-1.98371	down	4.47774	up	1138	1.5	0	squamosa promoter-binding-like protein 12-like
	Aradu.AS2MG.1	-0.427577	-	0.318444	-	-1.98371	down	0.419499	-	675	4.5	2	splicing factor U2af large subunit B-like
	Aradu.BF9MN.1	-0.427577	-	0.0654972	-	-1.98371	down	-0.0261572	-	1243	4.5	2	uncharacterized protein
	Aradu.UQE92.1	-0.427577	-	0.258211	-	-1.98371	down	-0.134883	-	58	4	2	Unknown protein
ahy-miR156i	Aradu.0GH1S.1	-0.831359	down	4.45887	up	-1.37642	down	4.47774	up	1139	2	2	squamosa promoter-binding-like protein 12-like
ahy-miR156f	Aradu.0GH1S.1	2.19169	up	4.45887	up	1.20502	up	4.47774	up	1139	1	2	squamosa promoter-binding-like protein 12-like
	Aradu.412P9.1	2.19169	up	-0.244211	-	1.20502	up	-0.00961631	-	397	4.5	2	uncharacterized protein
	Aradu.6LS7N.1	2.19169	up	-0.255615	-	1.20502	up	-0.0013161	-	1641	4	2	vacuolar protein sorting-associated protein 53 homolog isoform 1
	Aradu.73JAV.1	2.19169	up	-0.674235	down	1.20502	up	-0.248033	-	1755	4.5	2	CBL-interacting protein kinase
	Aradu.NL7A8.1	2.19169	up	0.0337629	-	1.20502	up	-0.323038	-	231	4	2	Potyvirus VPg interacting protein
ahy-miR156e	Aradu.0GH1S.1	-1.40282	down	4.45887	up	-1.72104	down	4.47774	up	1138	1.5	0	squamosa promoter-binding-like protein 12-like
	Aradu.AS2MG.1	-1.40282	down	0.318444	-	-1.72104	down	0.419499	-	675	4.5	2	splicing factor U2af large subunit B-like
	Aradu.BF9MN.1	-1.40282	down	0.0654972	-	-1.72104	down	-0.0261572	-	1243	3	2	profilin
	Aradu.UQE92.1	-1.40282	down	0.258211	-	-1.72104	down	-0.134883	-	58	4.5	2	Unknown protein
	Aradu.X9GQ3.1	-1.40282	down	0.585461	-	-1.72104	down	1.47407	up	320	4.5	2	early nodulin-related
ahy-miR156o	Aradu.0GH1S.1	1.81008	up	4.45887	up	2.22787	up	4.47774	up	1139	1.5	2	squamosa promoter-binding-like protein 12-like
ahy-miR156h	Aradu.0GH1S.1	-0.783023	down	4.45887	up	-2.15074	down	4.47774	up	1139	1	2	squamosa promoter-binding-like protein 12-like
	Aradu.412P9.1	-0.783023	down	-0.244211	-	-2.15074	down	-0.00961631	-	397	4.5	2	uncharacterized protein
	Aradu.6LS7N.1	-0.783023	down	-0.255615	-	-2.15074	down	-0.0013161	-	1641	4	2	vacuolar sorting-associated-like protein
	Aradu.73JAV.1	-0.783023	down	-0.674235	dwon	-2.15074	down	-0.248033	-	1755	4.5	2	protein kinase family protein
	Aradu.NL7A8.1	-0.783023	down	0.0337629	-	-2.15074	down	-0.323038	-	231	4	2	Potyvirus VPg interacting protein
ahy-miR156p	Aradu.0GH1S.1	-0.656955	down	4.45887	up	-1.98943	down	4.47774	up	1138	1.5	0	squamosa promoter-binding-like protein 12-like isoform X6
ahy-miR156k	Aradu.0GH1S.1	-2.69972	down	4.45887	up	1.93234	up	4.47774	up	1139	0.5	2	squamosa promoter-binding-like protein 12-like isoform X6
ahy-miR157k	Aradu.0GH1S.1	-1.2184	down	4.45887	up	-1.4268	down	4.47774	up	1138	1	0	squamosa promoter-binding-like protein 12-like isoform X6
	Aradu.7N61Y.1	-1.2184	down	0.622882	up	-1.4268	down	-0.260713	-	771	4	2	plasma membrane intrinsic protein
ahy-miR156z	Aradu.1X7CT.1	1.80021	up	-1.2901	down	2.0456	up	0.0536899	-	45	4.5	2	uncharacterized protein
	Aradu.36E7Z.1	1.80021	up	1.29767	up	2.0456	up	-0.0277667	-	94	4.5	2	protein DJ-1 homolog D-like isoform X2
	Aradu.B3DUX.1	1.80021	up	-3.49727	down	2.0456	up	-3.55233	down	44	4.5	2	protein DJ-1 homolog D-like isoform X2
	Aradu.VK4DU.1	1.80021	up	-0.27318	-	2.0456	up	-0.499778	-	506	4.5	2	peroxisomal biogenesis factor 11 family protein
ahy-miR169l	Aradu.JNA0U.1	0.581201	-	0.11484	-	1.41127	up	0.267809	-	1339	3.5	0	nuclear transcription factor Y subunit A-9-like
miRn1	Aradu.32A9T.1	-0.863066	-	0.0453106	-	-0.926662	down	0.205674	-	4568	4	4	uncharacterized protein
	Aradu.5S2XJ.1	-0.863066	-	-0.251286	-	-0.926662	down	-0.659666	down	533	3.5	2	uncharacterized protein
	Aradu.A6IZK.1	-0.863066	-	-0.202917	-	-0.926662	down	-0.0321072	-	447	4.5	2	uncharacterized protein
	Aradu.A7MSH.1	-0.863066	-	0.948904	up	-0.926662	down	0.423747	-	4768	4.5	4	uncharacterized protein
	Aradu.DS3R5.1	-0.863066	-	0.0983812	-	-0.926662	down	0.264268	-	887	4	4	ataxin-3 homolog
	Aradu.KQV51.1	-0.863066	-	2.06668	up	-0.926662	down	-0.453775	-	1056	4.5	4	ribosomal RNA processing protein 1 homolog
